# Supplementary material for: The multifaceted consequences and economic costs of child anxiety problems: A systematic review and meta‐analysis
Source: JCPP Adv. 2023 Apr 21;3(3):e12149. doi: 10.1002/jcv2.12149 (PMC10501703; doi:10.1002/jcv2.12149)
Supplement: Supplementary file 2 — Supplementary Material [file JCV2-3-e12149-s001.xlsx]

## Sheet: Medline
Appendix S2. Set Searches
1	adolescent/ or exp child/
2	(child* or schoolchild* or preschool* or pre-school* or kid? or adolescen* or teen* or youth or young people or young person or young adult? or young men or young women or young male? or young female?).ti,ab,kw.
3	1 or 2
4	anxiety disorders/ or panic disorder/ or exp phobic disorders/ or *Mental Disorders/ or Mental Health/
5	(anxiety or anxious or worri* or worry or panic or phobia? or emotion* symptom? or emotion* problem? or emotion* disorder? or emotion* difficult*).ti,ab,kw.
6	((mental* or psychiatr*) and (health or ill* or disorder?)).ti.
7	((internali?ing or internali?ed) adj3 (symptom? or problem? or disorder?)).ti,ab,kw.
8	4 or 5 or 6 or 7
9	exp Educational Status/
10	((education* or academic or school?) adj2 (status or attain* or achiev* or underachiev* or motivat* or performance or cost?)).ti,ab,kw.
11	((exam adj2 (result* or achiev* or attain*)) or literacy or numeracy).ti,ab,kw.
12	((school* or teacher?) adj2 (assess* or report? or test*)).ti,ab,kw.
13	(special education or SEN).ti,ab,kw.
14	absenteeism/ or presenteeism/
15	((school* or college or education*) adj2 (attend* or nonattend* or absen* or presen* or exclusion? or excluded or refus*)).ti,ab,kw.
16	employment/ or career mobility/ or employment, supported/ or unemployment/
17	(((employment or work* or occupation*) adj3 status) or unemploy*).ti,ab,kw.
18	((casual or part-time or partime or secure* or unsecure* or insecur* or productivity) adj2 (employ* or work)).ti,ab,kw.
19	income/ or exp "salaries and fringe benefits"/
20	public assistance/ or food assistance/ or social security/
21	(earning? or wage? or income or social security).ti,ab,kw.
22	(health services/ or exp mental health services/) and (utili?ation or utili?ed or usage or "use").ti,ab,kw.
23	((psychiatr* or psycholog* or mental health) and service?).ti.
24	((CAMHS or service or mental health or healthcare or health care) adj5 (utili?ation or utili?ed or usage or "use")).ti,ab,kw.
25	(CAMHS or "child and adolescent mental health service*").ti.
26	comorbid*.ti,ab,kw.
27	((future or subsequent or longterm or long-term) adj3 (stress or mental health or mental illness or mental disorder? or anxiety or depress* or mood disorder*)).ti,ab,kw.
28	juvenile delinquency/ or underage drinking/
29	exp Alcohol Drinking/
30	exp *Substance-Related Disorders/ or exp Smoking/
31	(smoking or "tobacco use" or ((alcohol or underage or binge) adj2 drinking) or ((drug or cannabis or marijuana) adj2 (taking or abuse? or "use" or dependence or addict*))).ti,ab,kw.
32	((antisocial or anti-social) adj2 (behav* or conduct)).ti,ab,kw.
33	(delinquen* or offender? or police or criminal justice or criminal prosecution).ti,ab,kw.
34	exp Social Work/
35	(social service? or social work*).ti,ab,kw.
36	exp Parents/ and (*Stress, Psychological/ or *mental disorders/ or exp *mood disorders/)
37	((parent? or parental or mother* or maternal or father* or paternal) adj5 (stress or distress or adversity or mental health or mental illness or mental disorder? or anxiety or depress* or mood disorder*)).ti,ab,kw.
38	((longterm or long-term) adj2 outcome?).ti,ab,kw.
39	((parent* or mother* or maternal or father* or paternal) adj5 outcome?).ti,ab,kw.
40	((social care or social service? or social sector or societal or public sector or public service?) adj3 (burden or outcome)).ti,ab,kw.
41	9 or 10 or 11 or 12 or 13 or 14 or 15 or 16 or 17 or 18 or 19 or 20 or 21 or 22 or 23 or 24 or 25 or 26 or 27 or 28 or 29 or 30 or 31 or 32 or 33 or 34 or 35 or 36 or 37 or 38 or 39 or 40
42	3 and 8 and 41
43	Longitudinal Studies/
44	Longitudinal.tw.
45	((population or birth or childhood or longterm or long-term) adj3 cohort).ti,ab.
46	economics/ or exp economics, hospital/ or exp economics, medical/
47	"Value of Life"/
48	exp health care costs/
49	quality-adjusted life years/
50	economic evaluation*.ti,ab.
51	(Cost* adj2 (Effective* or analysis* or Utility* or Benefit* or Minimi*)).ti,ab.
52	(pharmacoeconomic* or pharmaco-economic*).ti,ab.
53	economic*.ti.
54	("Value of life" or "quality adjusted life year*" or qaly* or qald* or qale* or "disability adjusted life year*" or daly).ti,ab.
55	(sf6 or short form 6 or shortform6 or euroqol or euro quality of life or eq5d or eq-5d).ti,ab.
56	(hye or health* year equivalent*).ti,ab.
57	(health utilit* or disutilit* or chu9d or chu-9d).ti,ab.
58	"willingness to pay".ti,ab.
59	((economic adj2 model*) or markov or monte carlo method).ti,ab.
60	(decision* adj (tree* or model* or analysis)).ti,ab.
61	(resource* adj (use* or utili?ation)).ti,ab.
62	((healthcare or health care or direct service or hospital or drug* or education* or social care or social service? or social sector or societal or public sector or public service?) adj2 cost*).ti,ab.
63	43 or 44 or 45 or 46 or 47 or 48 or 49 or 50 or 51 or 52 or 53 or 54 or 55 or 56 or 57 or 58 or 59 or 60 or 61 or 62
64	42 and 63
65	limit 64 to (english language and yr="2000 -Current")

## Sheet: PsycINFO
Set	Searches
1	(adolescence 13 17 yrs or childhood birth 12 yrs).ag.
2	(child* or schoolchild* or preschool* or pre-school* or kid? or adolescen* or teen* or youth or young people or young person or young adult? or young men or young women or young male? or young female?).ti,ab,hw.
3	1 or 2
4	anxiety disorders/ or generalized anxiety disorder/ or panic disorder/ or exp phobias/ or mental disorders/ or anxiety/ or Mental Health/
5	(anxiety or anxious or worri* or worry or panic or phobia? or emotion* symptom? or emotion* problem? or emotion* disorder? or emotion* difficult*).ti,ab,hw.
6	((mental* or psychiatr*) and (health or ill* or disorder?)).ti.
7	((internali?ing or internali?ed) adj3 (symptom? or problem? or disorder?)).ti,ab,hw.
8	4 or 5 or 6 or 7
9	exp academic achievement/ or academic achievement motivation/ or academic achievement prediction/ or academic aptitude/ or academic failure/ or educational attainment level/
10	((education* or academic or school?) adj2 (status or attain* or achiev* or underachiev* or motivat* or performance or cost?)).ti,ab,hw.
11	((exam adj2 (result* or achiev* or attain*)) or literacy or numeracy).ti,ab,hw.
12	((school* or teacher?) adj2 (assess* or report? or test*)).ti,ab,hw.
13	(special education or SEN).ti,ab,hw.
14	student attrition/ or exp school attendance/ or exp school dropouts/ or school expulsion/
15	((school* or college or education*) adj2 (attend* or nonattend* or absen* or presen* or exclusion? or excluded or refus*)).ti,ab,hw.
16	employment/ or career mobility/ or employment, supported/ or unemployment/
17	(((employment or work* or occupation*) adj3 status) or unemploy*).ti,ab,hw.
18	((casual or part-time or partime or secure* or unsecure* or insecur* or productivity) adj2 (employ* or work)).ti,ab,hw.
19	exp income level/ or financial strain/ or salaries/
20	government programs/ or social security/ or "welfare services (government)"/
21	(earning? or wage? or income or social security).ti,ab,hw.
22	(mental health services/ or health care services/ or exp community mental health services/) and (utili?ation or utili?ed or usage or "use").ti,ab,hw.
23	((psychiatr* or psycholog* or mental health) and service?).ti.
24	((CAMHS or service or mental health or healthcare or health care) adj5 (utili?ation or utili?ed or usage or "use")).ti,ab,hw.
25	(CAMHS or "child and adolescent mental health service*").ti.
26	comorbid*.ti,ab,hw.
27	((future or subsequent or longterm or long-term) adj3 (stress or mental health or mental illness or mental disorder? or anxiety or depress* or mood disorder*)).ti,ab,hw.
28	exp alcohol drinking patterns/
29	drug usage/ or marijuana usage/ or tobacco smoking/
30	(smoking or "tobacco use" or ((alcohol or underage or binge) adj2 drinking) or ((drug or cannabis or marijuana) adj2 (taking or abuse? or "use" or dependence or addict*))).ti,ab,hw.
31	antisocial behavior/ or exp juvenile delinquency/
32	((antisocial or anti-social) adj2 (behav* or conduct)).ti,ab,hw.
33	(delinquen* or offender? or police or criminal justice or criminal prosecution).ti,ab,hw.
34	social services/ or social casework/
35	(social service? or social work*).ti,ab,hw.
36	(parents/ or mothers/ or fathers/) and (psychological stress/ or chronic stress/ or affective disorders/ or major depression/ or mental disorders/)
37	((parent? or parental or mother* or maternal or father* or paternal) adj5 (stress or distress or adversity or mental health or mental illness or mental disorder? or anxiety or depress* or mood disorder*)).ti,ab,hw.
38	((longterm or long-term) adj2 outcome?).ti,ab,hw.
39	((parent* or mother* or maternal or father* or paternal) adj5 outcome?).ti,ab,hw.
40	((social care or social service? or social sector or societal or public sector or public service?) adj3 (burden or outcome)).ti,ab,hw.
41	9 or 10 or 11 or 12 or 13 or 14 or 15 or 16 or 17 or 18 or 19 or 20 or 21 or 22 or 23 or 24 or 25 or 26 or 27 or 28 or 29 or 30 or 31 or 32 or 33 or 34 or 35 or 36 or 37 or 38 or 39 or 40
42	3 and 8 and 41
43	longitudinal studies/
44	Longitudinal.tw.
45	((population or birth or childhood or longterm or long-term) adj3 cohort).ti,ab.
46	health care economics/ or exp "costs and cost analysis"/ or exp health care costs/
47	economic evaluation*.ti,ab.
48	(Cost* adj2 (Effective* or analysis* or Utility* or Benefit* or Minimi*)).ti,ab.
49	(pharmacoeconomic* or pharmaco-economic*).ti,ab.
50	economic*.ti.
51	("Value of life" or "quality adjusted life year*" or qaly* or qald* or qale* or "disability adjusted life year*" or daly).ti,ab.
52	(sf6 or short form 6 or shortform6 or euroqol or euro quality of life or eq5d or eq-5d).ti,ab.
53	(hye or health* year equivalent*).ti,ab.
54	(health utilit* or disutilit* or chu9d or chu-9d).ti,ab.
55	"willingness to pay".ti,ab.
56	((economic adj2 model*) or markov or monte carlo method).ti,ab.
57	(decision* adj (tree* or model* or analysis)).ti,ab.
58	(resource* adj (use* or utili?ation)).ti,ab.
59	((healthcare or health care or direct service or hospital or drug* or education* or social care or social service? or social sector or societal or public sector or public service?) adj2 cost*).ti,ab.
60	43 or 44 or 45 or 46 or 47 or 48 or 49 or 50 or 51 or 52 or 53 or 54 or 55 or 56 or 57 or 58 or 59
61	42 and 60
62	limit 61 to (english language and yr="2000 -Current")

## Sheet: EconLIT_Proquest
Set	Searches
S7	S1 AND S5 - limited to 2000-2020
S6	S1 AND S5
S5	S2 OR S3 OR S4
S4	noft((internalising or internalised or internalizing or internalized) NEAR/3 (symptom* or problem* or disorder))
S3	TI((mental* or psychiatr*) and (health or ill* or disorder*))
S2	noft(anxiety or anxious or worri* or worry or panic or phobia*)
S1	noft(child* or schoolchild* or preschool* or pre-school* or kid or kids or adolescen* or teen* or youth or "young people" or "young person" or "young adult*" or "young men" or "young women" or "young male*" or "young female*")

## Sheet: NHS EED
Searches
((child* or schoolchild* or preschool* or pre-school* or kid or kids or adolescen* or teen* or youth or young people or young person or young adult* or young men or young women or young male* or young female*) AND (anxiety or anxious or worri* or worry or panic or phobia*)) and ((Economic evaluation:ZDT and Bibliographic:ZPS) OR (Economic evaluation:ZDT and Abstract:ZPS))
((child* or schoolchild* or preschool* or pre-school* or kid or kids or adolescen* or teen* or youth or young people or young person or young adult* or young men or young women or young male* or young female*) AND ((mental* or psychiatr*) ):TI AND ((health or ill* or disorder*)):TI) and ((Economic evaluation:ZDT and Bibliographic:ZPS) OR (Economic evaluation:ZDT and Abstract:ZPS))
((child* or schoolchild* or preschool* or pre-school* or kid or kids or adolescen* or teen* or youth or young people or young person or young adult* or young men or young women or young male* or young female*) AND (internalising or internalised or internalizing or internalized) AND (symptom* or problem* or disorder)) and ((Economic evaluation:ZDT and Bibliographic:ZPS) OR (Economic evaluation:ZDT…
