# Supplementary material for: The multifaceted consequences and economic costs of child anxiety problems: A systematic review and meta‐analysis
Source: JCPP Adv. 2023 Apr 21;3(3):e12149. doi: 10.1002/jcv2.12149 (PMC10501703; doi:10.1002/jcv2.12149)
Supplement: Supplementary file 3 — Supplementary Material [file JCV2-3-e12149-s002.xlsx]

## Sheet: READ ME
Appendix S3. Data extraction form
□ Data extraction forms were tailored by study type, with one form for Longitudinal studies and another for Economic studies, each in a separate worksheet.
□ Each row captures an individual association between a given exposure (anxiety problem) and outcome, meaning there are multiple rows per study in some instances.
□ Rows are shaded at the study level, with shading alternating between white and grey to visually demonstrate which rows are associated with the same study.
□ The data extraction forms can be filtered by characters of interest, using the drop down filters in row 3 of the extraction forms.
▪ For example, results can be simultaneously filtered by exposure (anxiety problem type), outcome, age at exposure, age at outcome, length of follow-up, and much more.

## Sheet: Longitudinal studies
Source						Data		Methodology										Sample											Results		Discussion			EPHPP Quality Score
Paper number	Extraction number	Author(s)	Year	Title	Full reference	Source	Year(s)	Study design	Study setting	Analytical method	Exposure	Exposure measure type	Exposure domain	Outcome	Outcome domain	Outcome level	Covariates	Location	No. participants	No. exposed	Age range	Age at exposure	Exp. age category	Age at outcome	Out. age category	Gender	Ethnicity	Length follow-up	Effect size & significance	Effect direction	Conclusions	Strengths	Weaknesses	Global Rating
Which number paper is this?	Which extraction row is this from the paper?	Who are the authors?	What year was it published?	What is the title?	What is the full APA reference?	What is the data source?	What year(s) were data collected?	What is the study design? E.g. cohort with follow-up	What is the setting? E.g. school-based, hospital-based	What analytical method was used? E.g. type of regression	What is the exposure? E.g. DSM-5 anxiety diagnosis	Which type of measure was used to capture exposure?	What is the exposure category?	What is the outcome? E.g. school attendance	What is the outcome category?	What is the outcome level of the analysis?	What was controlled for in the analysis?	What city, region, country are participants in?	How many participants are in the analysis?	How many participants were exposed to anxiety?	What is the participants age range?	What is the participants age at exposure?	Age categories: pre-teen or teen	What is the participants age at outcome?	Age categories: pre-teen, teen, adult	What is the participants gender?	What is the participants ethnicity?	How much time of follow-up after baseline?	What is the effect size, precision and significance of the exposure?	Improved, no change, worsened	What conclusions does the author(s) draw?	What strengths does the author(s) state?	What weaknesses does the author(s) state?	Global Rating for the paper?
1	1	Goodwin, R. D., Fergusson, D. M., & Horwood, L. J.	2004	Panic Attacks and Psychoticism	Goodwin, R. D., Fergusson, D. M., & Horwood, L. J. (2004). Panic attacks and psychoticism. American Journal of Psychiatry, 161(1), 88-92.	Christchurch Health and Development Study	Beginning in mid-1977 (birth) then at 4 months, annually from 1 year to 16 years, and at ages 18 and 21 years	Longitudinal birth cohort with follow-up	Community-based	Incidence rate ratio (IRR) analysis	Panic attacks: that meet DSM-IV criteria; at least four out of 13 DSM-IV panic symptoms required to meet criteria for a panic attack using items from the Composite International Diagnostic Interview	Diagnostic interview/assessment	Panic Disorder/Attack	Psychoticism: measured using 10 items from Symptom Checklist-90-Revised (SCL-90-R)	Other psychology	Child	No controls in the IRR analysis	Christchurch, New Zealand	1025	0.068	Birth to 18 years	15-18 years	Teen	18 years	Teen	Male and female	No information given	Up to 3 years	IRR = 2.81 (95% CI = 1.92–4.13; p < 0.0001)	Worsened significantly	Clear association between panic attacks and psychoticism, although a large part of this association is explained by other factors that were associated with panic attacks and psychoticism (depression, social phobia, agoraphobia, alcohol dependence, cannabis dependence, previous level of psychoticism, deviant peer affiliations, family conflict, family socioeconomic status, life events in the past 1…	Extended on previous research by examining how panic attacks are associated with psychoticism over time among young people in the community.	1) Potential ambiguity in the interpretation of psychoticism because the study examines the development of psychoticism rather than the development of specific psychotic disorders 2) The research doesn't reveal the mechanisms of the association between panic attacks and psychoticism disorders 3) Conclusions regarding the relationship between panic and psychotic disorders cannot be determined by d…	Strong
2	1	Copeland, W. E., Miller-Johnson, S., Keeler, G., Angold, A., & Costello, E. J.	2007	Childhood psychiatric disorders and young adult crime: A prospective, population-based study	Copeland, W. E., Miller-Johnson, S., Keeler, G., Angold, A., & Costello, E. J. (2007). Childhood psychiatric disorders and young adult crime: A prospective, population-based study. American Journal of psychiatry, 164(11), 1668-1675.	The Great Smoky Mountains Study for age 9-16 years, and criminal justice data from age 16-21 years	Data collected on one cohort at age 9 & 10 years, two cohorts at 11, 12 & 13 years and on all three cohorts at 14, 15 and 16 years	Longitudinal cohort with follow-up	Community-based	Logistic regression with sampling weights and robust variance estimates	Anxiety disorder: based on the Child and Adolescent Psychiatric Assessment (CAPA), child or parent report	Diagnostic interview/assessment	(DSM unknown) Any anxiety disorder	Criminal offences: (1) no offences; (2) minor offences, e.g. trespass; (3) moderate offences, e.g. drug-related offences; (4) severe offences, e.g. sexual assult NOTE: (3) and (4) were combined for females in the analysis due to sample sizes	Criminal justice	Society	No controls in this analysis	11 mostly counties of North Carolina, USA	1420	No information given	9-21 years	9-16 years	Teen	16-21 years	Adult	790 males and 630 females	Approx. 8% African American and <1% Hispanic, 25% American Indian	Diagnosis from 9-16 years followed up to criminal justice outcomes at 16-21 years	(2) minor offence vs. (1) no offence: OR = 1.7 (95% CI = 0.8-3.5) (3) moderate offence vs. (1): OR = 1.5 (95% CI = 0.7-3.5) (4) severe offence vs. (1): OR = 1.6 (95% CI = 0.6-4.3)	Worsened	1) Emotional disorders, including anxiety, appear to be significant drivers of criminal behaviour 2) Almost half of the young adults with a criminal record in this sample had a history of mental illness (n.b. not exclusively anxiety disorders)	1) Arrest data is preferable to conviction data for analysis, as conviction status often depends on external factors (e.g. prior criminal history) 2) Findings are consisent with other studies that have highlighted the importance of substances and conduct disorders, and later criminality	1) Not a representative sample of the US population, although rates of childhood disorders are similar to other representative samples 2) Official arrest data, rather than self-reported criminal activity, is likely to underestimate criminal activity; and some eleged offences may not have occured	Weak
2	2	Copeland, W. E., Miller-Johnson, S., Keeler, G., Angold, A., & Costello, E. J.	2007	Childhood psychiatric disorders and young adult crime: A prospective, population-based study	Copeland, W. E., Miller-Johnson, S., Keeler, G., Angold, A., & Costello, E. J. (2007). Childhood psychiatric disorders and young adult crime: A prospective, population-based study. American Journal of psychiatry, 164(11), 1668-1675.	The Great Smoky Mountains Study for age 9-16 years, and criminal justice data from age 16-21 years	Data collected on one cohort at age 9 & 10 years, two cohorts at 11, 12 & 13 years and on all three cohorts at 14, 15 and 16 years	Longitudinal cohort with follow-up	Community-based	Logistic regression with sampling weights and robust variance estimates	Anxiety disorder: based on the Child and Adolescent Psychiatric Assessment (CAPA), child or parent report	Diagnostic interview/assessment	(DSM unknown) Any anxiety disorder	Criminal offences: (1) no offences; (2) minor offences, e.g. trespass; (3) moderate offences, e.g. drug-related offences; (4) severe offences, e.g. sexual assult NOTE: (3) and (4) were combined for females in the analysis due to sample sizes	Criminal justice	Society	No controls in this analysis	11 mostly counties of North Carolina, USA	790	No information given	9-21 years	9-16 years	Teen	16-21 years	Adult	790 males only	No information given	Diagnosis from 9-16 years followed up to criminal justice outcomes at 16-21 years	(3) moderate offence vs. (1) no offence: OR = 0.7 (95% CI = 0.3-2.0)	Improved
2	3	Copeland, W. E., Miller-Johnson, S., Keeler, G., Angold, A., & Costello, E. J.	2007	Childhood psychiatric disorders and young adult crime: A prospective, population-based study	Copeland, W. E., Miller-Johnson, S., Keeler, G., Angold, A., & Costello, E. J. (2007). Childhood psychiatric disorders and young adult crime: A prospective, population-based study. American Journal of psychiatry, 164(11), 1668-1675.	The Great Smoky Mountains Study for age 9-16 years, and criminal justice data from age 16-21 years	Data collected on one cohort at age 9 & 10 years, two cohorts at 11, 12 & 13 years and on all three cohorts at 14, 15 and 16 years	Longitudinal cohort with follow-up	Community-based	Logistic regression with sampling weights and robust variance estimates	Anxiety disorder: based on the Child and Adolescent Psychiatric Assessment (CAPA), child or parent report	Diagnostic interview/assessment	(DSM unknown) Any anxiety disorder	Criminal offences: (1) no offences; (2) minor offences, e.g. trespass; (3) moderate offences, e.g. drug-related offences; (4) severe offences, e.g. sexual assult NOTE: (3) and (4) were combined for females in the analysis due to sample sizes	Criminal justice	Society	No controls in this analysis	11 mostly counties of North Carolina, USA	630	No information given	9-21 years	9-16 years	Teen	16-21 years	Adult	630 females only	No information given	Diagnosis from 9-16 years followed up to criminal justice outcomes at 16-21 years	(3) moderate offence vs. (1) no offence: OR = 3.1 (95% CI = 1.0-9.6)	Worsened
2	4	Copeland, W. E., Miller-Johnson, S., Keeler, G., Angold, A., & Costello, E. J.	2007	Childhood psychiatric disorders and young adult crime: A prospective, population-based study	Copeland, W. E., Miller-Johnson, S., Keeler, G., Angold, A., & Costello, E. J. (2007). Childhood psychiatric disorders and young adult crime: A prospective, population-based study. American Journal of psychiatry, 164(11), 1668-1675.	The Great Smoky Mountains Study for age 9-16 years, and criminal justice data from age 16-21 years	Data collected on one cohort at age 9 & 10 years, two cohorts at 11, 12 & 13 years and on all three cohorts at 14, 15 and 16 years	Longitudinal cohort with follow-up	Community-based	Logistic regression with sampling weights and robust variance estimates	Anxiety disorder: based on the Child and Adolescent Psychiatric Assessment (CAPA), child or parent report	Diagnostic interview/assessment	(DSM unknown) Any anxiety disorder	Criminal offences: (1) no offences; (2) minor offences, e.g. trespass; (3) moderate offences, e.g. drug-related offences; (4) severe offences, e.g. sexual assult NOTE: (3) and (4) were combined for females in the analysis due to sample sizes	Criminal justice	Society	1) Poverty (US Census Bureau poverty threshold) 2) Juvenile offence status (arrested up to age 15 years); Sex (Male, Female)	11 mostly counties of North Carolina, USA	630	No information given	9-21 years	9-16 years	Teen	16-21 years	Adult	630 females only	No information given	Diagnosis from 9-16 years followed up to criminal justice outcomes at 16-21 years	(3) moderate offence vs. (1) no offence: OR = 3.1 (95% CI = 1.0-9.6; p<0.05)	Worsened significantly
3	1	Wolitzky-Taylor, K., Bobova, L., Zinbarg, R. E., Mineka, S., & Craske, M. G.	2012	Longitudinal investigation of the impact of anxiety and mood disorders in adolescence on subsequent substance use disorder onset and vice versa	Wolitzky-Taylor, K., Bobova, L., Zinbarg, R. E., Mineka, S., & Craske, M. G. (2012). Longitudinal investigation of the impact of anxiety and mood disorders in adolescence on subsequent substance use disorder onset and vice versa. Addictive behaviors, 37(8), 982-985.	NU/UCLA Youth Emotion Project	Data collected at baseline and then annually for 4 years	Prospective longitudinal study	School-based	Logistic regression	Any axiety disorder: based on the Structured Clinical Interview for DSM-IV (SCID-I/NP) diagnosis	Diagnostic interview/assessment	(DSM-IV) Any anxiety disorder	Substance use disorders: based on the Structured Clinical Interview for DSM-IV (SCID-I/NP) diagnosis	Substance	Child	Sex	Suburban Chicago, suburban Los Angeles, USA	627	0.188	16.9 years on average followed-up for 4 years	16.9 (SD=0.39) years on average	Teen	1 to 4 years after baseline	Adult	68.9% female	48.2% Caucasian, 15.3% Hispanic, 13.1% African-American, 4.3% Asian-American, 0.6% Native American/Pacific Islander/Alaskan Native, 13.1% multiracial, and 5.4% other	4 years	OR = 1.98 (95% CI: 1.07–3.65; p<0.05)	Worsened significantly	1) Emotional disorders, including anxiety, robustly predict the onset of SUDs but not vice versa 2) Findings show support for the self-medication hypothesis, rather than the substance-induced enhancement theory, conflicting with previous research 3) Schools should assess for emotional disorders and be aware of increased risk of developing SUDs 4) SUD prevention programmes should be developed for …	1) The association between social anxiety and AUDs found in this paper is well documented in the literature	1) Use of overall SUDs as the outcome may have hidden effect of anxiety on specifc drug use disorders 2) Longer follow-up period required to assess individuals into mid-20s, when SUDs, panic disorder and PTSD are more likely to onset 3) Low frequency of onset for some anxiety disorders, which may have meant low power to detect some results	Moderate
3	2	Wolitzky-Taylor, K., Bobova, L., Zinbarg, R. E., Mineka, S., & Craske, M. G.	2012	Longitudinal investigation of the impact of anxiety and mood disorders in adolescence on subsequent substance use disorder onset and vice versa	Wolitzky-Taylor, K., Bobova, L., Zinbarg, R. E., Mineka, S., & Craske, M. G. (2012). Longitudinal investigation of the impact of anxiety and mood disorders in adolescence on subsequent substance use disorder onset and vice versa. Addictive behaviors, 37(8), 982-985.	NU/UCLA Youth Emotion Project	Data collected at baseline and then annually for 4 years	Prospective longitudinal study	School-based	Logistic regression	Any axiety disorder: based on the Structured Clinical Interview for DSM-IV (SCID-I/NP) diagnosis	Diagnostic interview/assessment	(DSM-IV) Any anxiety disorder	Alcohol use disorder: based on the Structured Clinical Interview for DSM-IV (SCID-I/NP) diagnosis	Substance	Child	Sex	Suburban Chicago, suburban Los Angeles, USA	627	0.188	16.9 years on average followed-up for 4 years	16.9 (SD=0.39) years on average	Teen	1 to 4 years after baseline	Adult	68.9% female	48.2% Caucasian, 15.3% Hispanic, 13.1% African-American, 4.3% Asian-American, 0.6% Native American/Pacific Islander/Alaskan Native, 13.1% multiracial, and 5.4% other	4 years	OR = 2.71 (95% CI: 1.39–5.29; p<0.01)	Worsened significantly
3	3	Wolitzky-Taylor, K., Bobova, L., Zinbarg, R. E., Mineka, S., & Craske, M. G.	2012	Longitudinal investigation of the impact of anxiety and mood disorders in adolescence on subsequent substance use disorder onset and vice versa	Wolitzky-Taylor, K., Bobova, L., Zinbarg, R. E., Mineka, S., & Craske, M. G. (2012). Longitudinal investigation of the impact of anxiety and mood disorders in adolescence on subsequent substance use disorder onset and vice versa. Addictive behaviors, 37(8), 982-985.	NU/UCLA Youth Emotion Project	Data collected at baseline and then annually for 4 years	Prospective longitudinal study	School-based	Logistic regression	Any axiety disorder: based on the Structured Clinical Interview for DSM-IV (SCID-I/NP) diagnosis	Diagnostic interview/assessment	(DSM-IV) Any anxiety disorder	Non-alcohol substance use disorders: based on the Structured Clinical Interview for DSM-IV (SCID-I/NP) diagnosis	Substance	Child	Sex	Suburban Chicago, suburban Los Angeles, USA	627	0.188	16.9 years on average followed-up for 4 years	16.9 (SD=0.39) years on average	Teen	1 to 4 years after baseline	Adult	68.9% female	48.2% Caucasian, 15.3% Hispanic, 13.1% African-American, 4.3% Asian-American, 0.6% Native American/Pacific Islander/Alaskan Native, 13.1% multiracial, and 5.4% other	4 years	OR = 1.66 (95% CI: 0.77–3.56; p>0.19)	Worsened
3	4	Wolitzky-Taylor, K., Bobova, L., Zinbarg, R. E., Mineka, S., & Craske, M. G.	2012	Longitudinal investigation of the impact of anxiety and mood disorders in adolescence on subsequent substance use disorder onset and vice versa	Wolitzky-Taylor, K., Bobova, L., Zinbarg, R. E., Mineka, S., & Craske, M. G. (2012). Longitudinal investigation of the impact of anxiety and mood disorders in adolescence on subsequent substance use disorder onset and vice versa. Addictive behaviors, 37(8), 982-985.	NU/UCLA Youth Emotion Project	Data collected at baseline and then annually for 4 years	Prospective longitudinal study	School-based	Logistic regression	Social anxiety disorder: based on the Structured Clinical Interview for DSM-IV (SCID-I/NP) diagnosis	Diagnostic interview/assessment	Social Phobia/Anxiety Disorder	Alcohol use disorder: based on the Structured Clinical Interview for DSM-IV (SCID-I/NP) diagnosis	Substance	Child	Sex	Suburban Chicago, suburban Los Angeles, USA	627	0.093	16.9 years on average followed-up for 4 years	16.9 (SD=0.39) years on average	Teen	1 to 4 years after baseline	Adult	68.9% female	48.2% Caucasian, 15.3% Hispanic, 13.1% African-American, 4.3% Asian-American, 0.6% Native American/Pacific Islander/Alaskan Native, 13.1% multiracial, and 5.4% other	4 years	OR=2.52 (95% CI: 1.10–5.80; p<0.05)	Worsened significantly
4	1	King, S. M., Iacono, W. G., & McGue, M.	2004	Childhood externalizing and internalizing psychopathology in the prediction of early substance use.	King, S. M., Iacono, W. G., & McGue, M. (2004). Childhood externalizing and internalizing psychopathology in the prediction of early substance use. Addiction, 99(12), 1548-1559.	Minnesota Twin Family Study	Baseline data collected 1990-94 for males and 1993-96 for females, with follow-up 1993-97 for males and 1996-99 for females	Longitudinal study	Community-based	Generalized estimating equation (GEE) analysis	Separation anxiety disorder: based on a modified version of the Diagnostic Interview for Children and Adolescents Revised (DICA-R) for DSM-III-R diagnosis, and the parent version, parent and child-report	Diagnostic interview/assessment	Separation Anxiety Disorder	Alcohol use: first time use after age 11	Substance	Child	No controls in this analysis	Minnesota, USA	699	0.193	10-14.8 years	Average 11 years (10-12 years)	Pre-teen	Mean 14.8 years (SD=0.5 years)	Teen	Female only	No information given	3-4 years	OR = 1.38 (95% CI: 0.92, 2.07)	Worsened	"Effects associated with internalizing disorders were weak, and internalizing was not associated with significantly elevated odds of any substance use outcome"	1) inlcudes diagnostic assessment of > 1 major disorder based on child and parent report 2) examines multiple substances in a parallel framework	1) there was low power to detect effects of anxiety as it was assessed in girls only 2) "later-onset anxiety disorders such as panic disorder were not assessed in the present study" 3) "did not deal specifically with the continuity or progression of substance use over time and across substances" 4) research is specific to twins, with no singletons included in the data collection 5) analysis did n…	Weak
4	2	King, S. M., Iacono, W. G., & McGue, M.	2004	Childhood externalizing and internalizing psychopathology in the prediction of early substance use.	King, S. M., Iacono, W. G., & McGue, M. (2004). Childhood externalizing and internalizing psychopathology in the prediction of early substance use. Addiction, 99(12), 1548-1559.	Minnesota Twin Family Study	Baseline data collected 1990-94 for males and 1993-96 for females, with follow-up 1993-97 for males and 1996-99 for females	Longitudinal study	Community-based	Generalized estimating equation (GEE) analysis	Separation anxiety disorder: based on a modified version of the Diagnostic Interview for Children and Adolescents Revised (DICA-R) for DSM-III-R diagnosis, and the parent version, parent and child-report	Diagnostic interview/assessment	Separation Anxiety Disorder	Nicotine use: first time use after age 11	Substance	Child	No controls in this analysis	Minnesota, USA	699	0.193	10-14.8 years	Average 11 years (10-12 years)	Pre-teen	Mean 14.8 years (SD=0.5 years)	Teen	Female only	No information given	3-4 years	OR = 0.84 (95% CI: 0.56, 1.25)	Improved
4	3	King, S. M., Iacono, W. G., & McGue, M.	2004	Childhood externalizing and internalizing psychopathology in the prediction of early substance use.	King, S. M., Iacono, W. G., & McGue, M. (2004). Childhood externalizing and internalizing psychopathology in the prediction of early substance use. Addiction, 99(12), 1548-1559.	Minnesota Twin Family Study	Baseline data collected 1990-94 for males and 1993-96 for females, with follow-up 1993-97 for males and 1996-99 for females	Longitudinal study	Community-based	Generalized estimating equation (GEE) analysis	Separation anxiety disorder: based on a modified version of the Diagnostic Interview for Children and Adolescents Revised (DICA-R) for DSM-III-R diagnosis, and the parent version, parent and child-report	Diagnostic interview/assessment	Separation Anxiety Disorder	Cannabis use: first time use after age 11	Substance	Child	No controls in this analysis	Minnesota, USA	699	0.193	10-14.8 years	Average 11 years (10-12 years)	Pre-teen	Mean 14.8 years (SD=0.5 years)	Teen	Female only	No information given	3-4 years	OR = 1.21 (95% CI: 0.63, 2.31)	Worsened
4	4	King, S. M., Iacono, W. G., & McGue, M.	2004	Childhood externalizing and internalizing psychopathology in the prediction of early substance use.	King, S. M., Iacono, W. G., & McGue, M. (2004). Childhood externalizing and internalizing psychopathology in the prediction of early substance use. Addiction, 99(12), 1548-1559.	Minnesota Twin Family Study	Baseline data collected 1990-94 for males and 1993-96 for females, with follow-up 1993-97 for males and 1996-99 for females	Longitudinal study	Community-based	Generalized estimating equation (GEE) analysis	Separation anxiety disorder: based on a modified version of the Diagnostic Interview for Children and Adolescents Revised (DICA-R) for DSM-III-R diagnosis, and the parent version, parent and child-report	Diagnostic interview/assessment	Separation Anxiety Disorder	Alcohol use: regular use (at least once or more a month)	Substance	Child	No controls in this analysis	Minnesota, USA	699	0.193	10-14.8 years	Average 11 years (10-12 years)	Pre-teen	Mean 14.8 years (SD=0.5 years)	Teen	Female only	No information given	3-4 years	OR = 1.32 (95% CI: 0.71, 2.47)	Worsened
4	5	King, S. M., Iacono, W. G., & McGue, M.	2004	Childhood externalizing and internalizing psychopathology in the prediction of early substance use.	King, S. M., Iacono, W. G., & McGue, M. (2004). Childhood externalizing and internalizing psychopathology in the prediction of early substance use. Addiction, 99(12), 1548-1559.	Minnesota Twin Family Study	Baseline data collected 1990-94 for males and 1993-96 for females, with follow-up 1993-97 for males and 1996-99 for females	Longitudinal study	Community-based	Generalized estimating equation (GEE) analysis	Separation anxiety disorder: based on a modified version of the Diagnostic Interview for Children and Adolescents Revised (DICA-R) for DSM-III-R diagnosis, and the parent version, parent and child-report	Diagnostic interview/assessment	Separation Anxiety Disorder	Cigarette use: regular use (at least once or more a month)	Substance	Child	No controls in this analysis	Minnesota, USA	699	0.193	10-14.8 years	Average 11 years (10-12 years)	Pre-teen	Mean 14.8 years (SD=0.5 years)	Teen	Female only	No information given	3-4 years	OR = 1.18 (95% CI: 0.68, 2.04)	Worsened
4	6	King, S. M., Iacono, W. G., & McGue, M.	2004	Childhood externalizing and internalizing psychopathology in the prediction of early substance use.	King, S. M., Iacono, W. G., & McGue, M. (2004). Childhood externalizing and internalizing psychopathology in the prediction of early substance use. Addiction, 99(12), 1548-1559.	Minnesota Twin Family Study	Baseline data collected 1990-94 for males and 1993-96 for females, with follow-up 1993-97 for males and 1996-99 for females	Longitudinal study	Community-based	Generalized estimating equation (GEE) analysis	Separation anxiety disorder: based on a modified version of the Diagnostic Interview for Children and Adolescents Revised (DICA-R) for DSM-III-R diagnosis, and the parent version, parent and child-report	Diagnostic interview/assessment	Separation Anxiety Disorder	Cannabis use: regular use (at least once or more a month)	Substance	Child	No controls in this analysis	Minnesota, USA	699	0.193	10-14.8 years	Average 11 years (10-12 years)	Pre-teen	Mean 14.8 years (SD=0.5 years)	Teen	Female only	No information given	3-4 years	OR = 1.89 (95% CI: 0.89, 4.04)	Worsened
4	7	King, S. M., Iacono, W. G., & McGue, M.	2004	Childhood externalizing and internalizing psychopathology in the prediction of early substance use.	King, S. M., Iacono, W. G., & McGue, M. (2004). Childhood externalizing and internalizing psychopathology in the prediction of early substance use. Addiction, 99(12), 1548-1559.	Minnesota Twin Family Study	Baseline data collected 1990-94 for males and 1993-96 for females, with follow-up 1993-97 for males and 1996-99 for females	Longitudinal study	Community-based	Generalized estimating equation (GEE) analysis	Separation anxiety disorder: based on a modified version of the Diagnostic Interview for Children and Adolescents Revised (DICA-R) for DSM-III-R diagnosis, and the parent version, parent and child-report	Diagnostic interview/assessment	Separation Anxiety Disorder	Alcohol use: 'Have you ever been drunk?' (DICA-R child report)	Substance	Child	No controls in this analysis	Minnesota, USA	699	0.193	10-14.8 years	Average 11 years (10-12 years)	Pre-teen	Mean 14.8 years (SD=0.5 years)	Teen	Female only	No information given	3-4 years	OR = 1.57 (95% CI: 0.96, 2.58)	Worsened
4	8	King, S. M., Iacono, W. G., & McGue, M.	2004	Childhood externalizing and internalizing psychopathology in the prediction of early substance use.	King, S. M., Iacono, W. G., & McGue, M. (2004). Childhood externalizing and internalizing psychopathology in the prediction of early substance use. Addiction, 99(12), 1548-1559.	Minnesota Twin Family Study	Baseline data collected 1990-94 for males and 1993-96 for females, with follow-up 1993-97 for males and 1996-99 for females	Longitudinal study	Community-based	Generalized estimating equation (GEE) analysis	Separation anxiety disorder: based on a modified version of the Diagnostic Interview for Children and Adolescents Revised (DICA-R) for DSM-III-R diagnosis, and the parent version, parent and child-report	Diagnostic interview/assessment	Separation Anxiety Disorder	Alcohol use: Heavy drinking (DICA-R child report: equivalent of six-pack of beer, a bottle of wine or four to five drinks of hard liquor)	Substance	Child	No controls in this analysis	Minnesota, USA	699	0.193	10-14.8 years	Average 11 years (10-12 years)	Pre-teen	Mean 14.8 years (SD=0.5 years)	Teen	Female only	No information given	3-4 years	OR = 1.36 (95% CI: 0.72, 2.57)	Worsened
4	9	King, S. M., Iacono, W. G., & McGue, M.	2004	Childhood externalizing and internalizing psychopathology in the prediction of early substance use.	King, S. M., Iacono, W. G., & McGue, M. (2004). Childhood externalizing and internalizing psychopathology in the prediction of early substance use. Addiction, 99(12), 1548-1559.	Minnesota Twin Family Study	Baseline data collected 1990-94 for males and 1993-96 for females, with follow-up 1993-97 for males and 1996-99 for females	Longitudinal study	Community-based	Generalized estimating equation (GEE) analysis	Separation anxiety disorder: based on a modified version of the Diagnostic Interview for Children and Adolescents Revised (DICA-R) for DSM-III-R diagnosis, and the parent version, parent and child-report	Diagnostic interview/assessment	Separation Anxiety Disorder	Nicotine use: used every day (DICA-R child report: ‘Have you ever smoked (used tobacco) regularly every day or just about every day?’)	Substance	Child	No controls in this analysis	Minnesota, USA	699	0.193	10-14.8 years	Average 11 years (10-12 years)	Pre-teen	Mean 14.8 years (SD=0.5 years)	Teen	Female only	No information given	3-4 years	OR = 1.25 (95% CI: 0.66, 2.38)	Worsened
4	10	King, S. M., Iacono, W. G., & McGue, M.	2004	Childhood externalizing and internalizing psychopathology in the prediction of early substance use.	King, S. M., Iacono, W. G., & McGue, M. (2004). Childhood externalizing and internalizing psychopathology in the prediction of early substance use. Addiction, 99(12), 1548-1559.	Minnesota Twin Family Study	Baseline data collected 1990-94 for males and 1993-96 for females, with follow-up 1993-97 for males and 1996-99 for females	Longitudinal study	Community-based	Generalized estimating equation (GEE) analysis	Separation anxiety disorder: based on a modified version of the Diagnostic Interview for Children and Adolescents Revised (DICA-R) for DSM-III-R diagnosis, and the parent version, parent and child-report	Diagnostic interview/assessment	Separation Anxiety Disorder	Cannabis use: any DSM III-R cannabis abuse or dependence symptom reported by the child (DICA-R child report)	Substance	Child	No controls in this analysis	Minnesota, USA	699	0.193	10-14.8 years	Average 11 years (10-12 years)	Pre-teen	Mean 14.8 years (SD=0.5 years)	Teen	Female only	No information given	3-4 years	OR = 0.99 (95% CI: 0.32, 3.06)	Improved
4	11	King, S. M., Iacono, W. G., & McGue, M.	2004	Childhood externalizing and internalizing psychopathology in the prediction of early substance use.	King, S. M., Iacono, W. G., & McGue, M. (2004). Childhood externalizing and internalizing psychopathology in the prediction of early substance use. Addiction, 99(12), 1548-1559.	Minnesota Twin Family Study	Baseline data collected 1990-94 for males and 1993-96 for females, with follow-up 1993-97 for males and 1996-99 for females	Longitudinal study	Community-based	Generalized estimating equation (GEE) analysis	Overanxious disorder: based on a modified version of the Diagnostic Interview for Children and Adolescents Revised (DICA-R) for DSM-III-R diagnosis, and the parent version, parent and child-report	Diagnostic interview/assessment	Overanxious Disorder	Alcohol use: first time use after age 11	Substance	Child	No controls in this analysis	Minnesota, USA	699	0.061	10-14.8 years	Average 11 years (10-12 years)	Pre-teen	Mean 14.8 years (SD=0.5 years)	Teen	Female only	No information given	3-4 years	OR = 0.82 (95% CI: 0.45, 1.49)	Improved
4	12	King, S. M., Iacono, W. G., & McGue, M.	2004	Childhood externalizing and internalizing psychopathology in the prediction of early substance use.	King, S. M., Iacono, W. G., & McGue, M. (2004). Childhood externalizing and internalizing psychopathology in the prediction of early substance use. Addiction, 99(12), 1548-1559.	Minnesota Twin Family Study	Baseline data collected 1990-94 for males and 1993-96 for females, with follow-up 1993-97 for males and 1996-99 for females	Longitudinal study	Community-based	Generalized estimating equation (GEE) analysis	Overanxious disorder: based on a modified version of the Diagnostic Interview for Children and Adolescents Revised (DICA-R) for DSM-III-R diagnosis, and the parent version, parent and child-report	Diagnostic interview/assessment	Overanxious Disorder	Nicotine use: first time use after age 11	Substance	Child	No controls in this analysis	Minnesota, USA	699	0.061	10-14.8 years	Average 11 years (10-12 years)	Pre-teen	Mean 14.8 years (SD=0.5 years)	Teen	Female only	No information given	3-4 years	OR = 1.09 (95% CI: 0.55, 2.16)	Worsened
4	13	King, S. M., Iacono, W. G., & McGue, M.	2004	Childhood externalizing and internalizing psychopathology in the prediction of early substance use.	King, S. M., Iacono, W. G., & McGue, M. (2004). Childhood externalizing and internalizing psychopathology in the prediction of early substance use. Addiction, 99(12), 1548-1559.	Minnesota Twin Family Study	Baseline data collected 1990-94 for males and 1993-96 for females, with follow-up 1993-97 for males and 1996-99 for females	Longitudinal study	Community-based	Generalized estimating equation (GEE) analysis	Overanxious disorder: based on a modified version of the Diagnostic Interview for Children and Adolescents Revised (DICA-R) for DSM-III-R diagnosis, and the parent version, parent and child-report	Diagnostic interview/assessment	Overanxious Disorder	Cannabis use: first time use after age 11	Substance	Child	No controls in this analysis	Minnesota, USA	699	0.061	10-14.8 years	Average 11 years (10-12 years)	Pre-teen	Mean 14.8 years (SD=0.5 years)	Teen	Female only	No information given	3-4 years	OR = 1.02 (95% CI: 0.34, 3.05)	Worsened
4	14	King, S. M., Iacono, W. G., & McGue, M.	2004	Childhood externalizing and internalizing psychopathology in the prediction of early substance use.	King, S. M., Iacono, W. G., & McGue, M. (2004). Childhood externalizing and internalizing psychopathology in the prediction of early substance use. Addiction, 99(12), 1548-1559.	Minnesota Twin Family Study	Baseline data collected 1990-94 for males and 1993-96 for females, with follow-up 1993-97 for males and 1996-99 for females	Longitudinal study	Community-based	Generalized estimating equation (GEE) analysis	Overanxious disorder: based on a modified version of the Diagnostic Interview for Children and Adolescents Revised (DICA-R) for DSM-III-R diagnosis, and the parent version, parent and child-report	Diagnostic interview/assessment	Overanxious Disorder	Alcohol use: regular use (at least once or more a month)	Substance	Child	No controls in this analysis	Minnesota, USA	699	0.061	10-14.8 years	Average 11 years (10-12 years)	Pre-teen	Mean 14.8 years (SD=0.5 years)	Teen	Female only	No information given	3-4 years	OR = 0.81 (95% CI: 0.81, 3.60)	Improved
4	15	King, S. M., Iacono, W. G., & McGue, M.	2004	Childhood externalizing and internalizing psychopathology in the prediction of early substance use.	King, S. M., Iacono, W. G., & McGue, M. (2004). Childhood externalizing and internalizing psychopathology in the prediction of early substance use. Addiction, 99(12), 1548-1559.	Minnesota Twin Family Study	Baseline data collected 1990-94 for males and 1993-96 for females, with follow-up 1993-97 for males and 1996-99 for females	Longitudinal study	Community-based	Generalized estimating equation (GEE) analysis	Overanxious disorder: based on a modified version of the Diagnostic Interview for Children and Adolescents Revised (DICA-R) for DSM-III-R diagnosis, and the parent version, parent and child-report	Diagnostic interview/assessment	Overanxious Disorder	Cigarette use: regular use (at least once or more a month)	Substance	Child	No controls in this analysis	Minnesota, USA	699	0.061	10-14.8 years	Average 11 years (10-12 years)	Pre-teen	Mean 14.8 years (SD=0.5 years)	Teen	Female only	No information given	3-4 years	OR = 0.76 (95% CI: 0.25, 2.34)	Improved
4	16	King, S. M., Iacono, W. G., & McGue, M.	2004	Childhood externalizing and internalizing psychopathology in the prediction of early substance use.	King, S. M., Iacono, W. G., & McGue, M. (2004). Childhood externalizing and internalizing psychopathology in the prediction of early substance use. Addiction, 99(12), 1548-1559.	Minnesota Twin Family Study	Baseline data collected 1990-94 for males and 1993-96 for females, with follow-up 1993-97 for males and 1996-99 for females	Longitudinal study	Community-based	Generalized estimating equation (GEE) analysis	Overanxious disorder: based on a modified version of the Diagnostic Interview for Children and Adolescents Revised (DICA-R) for DSM-III-R diagnosis, and the parent version, parent and child-report	Diagnostic interview/assessment	Overanxious Disorder	Cannabis use: regular use (at least once or more a month)	Substance	Child	No controls in this analysis	Minnesota, USA	699	0.061	10-14.8 years	Average 11 years (10-12 years)	Pre-teen	Mean 14.8 years (SD=0.5 years)	Teen	Female only	No information given	3-4 years	OR = 0.85 (95% CI: 0.12, 5.95)	Improved
4	17	King, S. M., Iacono, W. G., & McGue, M.	2004	Childhood externalizing and internalizing psychopathology in the prediction of early substance use.	King, S. M., Iacono, W. G., & McGue, M. (2004). Childhood externalizing and internalizing psychopathology in the prediction of early substance use. Addiction, 99(12), 1548-1559.	Minnesota Twin Family Study	Baseline data collected 1990-94 for males and 1993-96 for females, with follow-up 1993-97 for males and 1996-99 for females	Longitudinal study	Community-based	Generalized estimating equation (GEE) analysis	Overanxious disorder: based on a modified version of the Diagnostic Interview for Children and Adolescents Revised (DICA-R) for DSM-III-R diagnosis, and the parent version, parent and child-report	Diagnostic interview/assessment	Overanxious Disorder	Alcohol use: 'Have you ever been drunk?' (DICA-R child report)	Substance	Child	No controls in this analysis	Minnesota, USA	699	0.061	10-14.8 years	Average 11 years (10-12 years)	Pre-teen	Mean 14.8 years (SD=0.5 years)	Teen	Female only	No information given	3-4 years	OR = 0.99 (95% CI: 0.64, 1.54)	Improved
4	18	King, S. M., Iacono, W. G., & McGue, M.	2004	Childhood externalizing and internalizing psychopathology in the prediction of early substance use.	King, S. M., Iacono, W. G., & McGue, M. (2004). Childhood externalizing and internalizing psychopathology in the prediction of early substance use. Addiction, 99(12), 1548-1559.	Minnesota Twin Family Study	Baseline data collected 1990-94 for males and 1993-96 for females, with follow-up 1993-97 for males and 1996-99 for females	Longitudinal study	Community-based	Generalized estimating equation (GEE) analysis	Overanxious disorder: based on a modified version of the Diagnostic Interview for Children and Adolescents Revised (DICA-R) for DSM-III-R diagnosis, and the parent version, parent and child-report	Diagnostic interview/assessment	Overanxious Disorder	Alcohol use: Heavy drinking (DICA-R child report: equivalent of six-pack of beer, a bottle of wine or four to five drinks of hard liquor)	Substance	Child	No controls in this analysis	Minnesota, USA	699	0.061	10-14.8 years	Average 11 years (10-12 years)	Pre-teen	Mean 14.8 years (SD=0.5 years)	Teen	Female only	No information given	3-4 years	OR = 1.00 (95% CI: 0.42, 2.41)	No change
4	19	King, S. M., Iacono, W. G., & McGue, M.	2004	Childhood externalizing and internalizing psychopathology in the prediction of early substance use.	King, S. M., Iacono, W. G., & McGue, M. (2004). Childhood externalizing and internalizing psychopathology in the prediction of early substance use. Addiction, 99(12), 1548-1559.	Minnesota Twin Family Study	Baseline data collected 1990-94 for males and 1993-96 for females, with follow-up 1993-97 for males and 1996-99 for females	Longitudinal study	Community-based	Generalized estimating equation (GEE) analysis	Overanxious disorder: based on a modified version of the Diagnostic Interview for Children and Adolescents Revised (DICA-R) for DSM-III-R diagnosis, and the parent version, parent and child-report	Diagnostic interview/assessment	Overanxious Disorder	Nicotine use: used every day (DICA-R child report: ‘Have you ever smoked (used tobacco) regularly every day or just about every day?’)	Substance	Child	No controls in this analysis	Minnesota, USA	699	0.061	10-14.8 years	Average 11 years (10-12 years)	Pre-teen	Mean 14.8 years (SD=0.5 years)	Teen	Female only	No information given	3-4 years	OR = 1.21 (95% CI: 0.39, 3.77)	Worsened
4	20	King, S. M., Iacono, W. G., & McGue, M.	2004	Childhood externalizing and internalizing psychopathology in the prediction of early substance use.	King, S. M., Iacono, W. G., & McGue, M. (2004). Childhood externalizing and internalizing psychopathology in the prediction of early substance use. Addiction, 99(12), 1548-1559.	Minnesota Twin Family Study	Baseline data collected 1990-94 for males and 1993-96 for females, with follow-up 1993-97 for males and 1996-99 for females	Longitudinal study	Community-based	Generalized estimating equation (GEE) analysis	Overanxious disorder: based on a modified version of the Diagnostic Interview for Children and Adolescents Revised (DICA-R) for DSM-III-R diagnosis, and the parent version, parent and child-report	Diagnostic interview/assessment	Overanxious Disorder	Cannabis use: any DSM III-R cannabis abuse or dependence symptom reported by the child (DICA-R child report)	Substance	Child	No controls in this analysis	Minnesota, USA	699	0.061	10-14.8 years	Average 11 years (10-12 years)	Pre-teen	Mean 14.8 years (SD=0.5 years)	Teen	Female only	No information given	3-4 years	OR = 0.97 (95% CI: 0.11, 8.95)	Improved
5	1	Fisher, E., Caes, L., Clinch, J., Tobias, J. H., & Eccleston, C.	2016	Anxiety at 13 and its effect on pain, pain-related anxiety, and pain-related disability at 17: An ALSPAC cohort longitudinal analysis	Fisher, E., Caes, L., Clinch, J., Tobias, J. H., & Eccleston, C. (2016). Anxiety at 13 and its effect on pain, pain-related anxiety, and pain-related disability at 17: An ALSPAC cohort longitudinal analysis. Psychology, health & medicine, 21(1), 1-9.	Avon Longitudinal Study of Parents and Children (ALSPAC)	Cohort born between April 1991 and December 1992	Longitudinal cohort with follow-up	Community-based	Linear regression	General anxiety: based on Development and Well-Being Assessment parent version (DWBA) DSM IV diagnosis, parent-report	Diagnostic interview/assessment	Generalised Anxiety Disorder	Pain-related anxiety: based on child-report Bath Adolescent Pain Questionnaire (BAPQ) Pain Specific Anxiety continuous subscale	Anxiety	Child	Sex	Avon, UK	1831	No information given	13-17 years	13 years	Teen	17 years	Teen	1,109 female; 722 male	No information given	4 years	Beta = 0.08 (p<0.01)	Worsened significantly	"anxiety at 13 years of age is not associated with the development of chronic pain at 17 years of age, but is associated with later pain-related anxiety and pain-related disability"	1) large sample size	1) "no child-reported data on anxiety or persistent pain were available at 13" 2) "pain measures at 17 were relatively global and no data are available on the number of pain episodes, or on the nature of the pain as persistent" 3) "reasons for attrition were not collected"	Weak
6	1	Aarons, G. A., Monn, A. R., Leslie, L. K., Garland, A. F., Lugo, L., Hough, R. L., & Brown, S. A.	2008	Association between mental and physical health problems in high-risk adolescents: A longitudinal study	Aarons, G. A., Monn, A. R., Leslie, L. K., Garland, A. F., Lugo, L., Hough, R. L., & Brown, S. A. (2008). Association between mental and physical health problems in high-risk adolescents: A longitudinal study. Journal of Adolescent Health, 43(3), 260-267.	Dataset created from 5 different administrative records; Alcohol and Drug, Juvenile Justice, Mental Health, school/Serious Emotional Disturbance, Child Welfare	Participants selected based on service sector use in 1996-97 fiscal year	Longitudinal study	Public service-based; youth receiving services aimed at those at risk of mental health or substance use problems	Two-step, hierarchical regression analyses	Anxiety disorder: based on the Diagnostic Interview Schedule for Children–IV (C-DISC-IV) for DSM-IV diagnosis, parent and child report	Diagnostic interview/assessment	(DSM-IV) Any anxiety disorder	Cumulative health problem incidence: sum of problems reported across 36 potentially significant health issuse (e.g. asthma)	Health	Child	1) age 2) sex (male, female) 3) ethnicity (white, non-white) 4) household income 5) insurance status (insurance cover, no insurance cover) 6) mood disorder (C-DISC-IV for DSM-IV diagnosis) 7) distruptive disorder (C-DISC-IV for DSM-IV diagnosis)	San Diego County, California, USA	1332	No information given	9-20 years	9-18 years (mean=14.9, SD=2.38)	Teen	11-20 years (i.e. 2 years post-baseline)	Teen	Female and male	38.2% Caucasian, 27.1% Latino, 19.2% African-American, 7.4% Asian/Pacific-Islander, 5.2% biracial and 2.9% other	2 years	Unstandardised beta (B) = 0.16 Unstandardised beta SE (SE B) = 0.22 Standardised beta (β) = 0.02 p-value > 0.05	Worsened	"The negative association of anxiety disorder with respiratory problems is surprising but is likely a statistical 'suppressor effect', an artifact of a moderate correlation between mood and anxiety disorders."		1) "youth were sampled from a single county, and results may not generalize to other geographic areas" 2) "parental corroboration of health problems and some mental health problems was not available" 3) potential confounders not controlled for, e.g. nutrition 4) "measure of health problems was available only at Wave 2, preventing conclusive evidence of causality or direction of effects"	Strong
6	2	Aarons, G. A., Monn, A. R., Leslie, L. K., Garland, A. F., Lugo, L., Hough, R. L., & Brown, S. A.	2008	Association between mental and physical health problems in high-risk adolescents: A longitudinal study	Aarons, G. A., Monn, A. R., Leslie, L. K., Garland, A. F., Lugo, L., Hough, R. L., & Brown, S. A. (2008). Association between mental and physical health problems in high-risk adolescents: A longitudinal study. Journal of Adolescent Health, 43(3), 260-267.	Dataset created from 5 different administrative records; Alcohol and Drug, Juvenile Justice, Mental Health, school/Serious Emotional Disturbance, Child Welfare	Participants selected based on service sector use in 1996-97 fiscal year	Longitudinal study	Public service-based; youth receiving services aimed at those at risk of mental health or substance use problems	Two-step, hierarchical regression analyses	Anxiety disorder: based on the Diagnostic Interview Schedule for Children–IV (C-DISC-IV) for DSM-IV diagnosis, parent and child report	Diagnostic interview/assessment	(DSM-IV) Any anxiety disorder	Health Problem Index (HPI): sum of the 36 potential health problems reported as the product of problem chronicity (1 acute, 2 chronic) and severity (1 least severe, to 5 life-threatening or most severe)	Health	Child	1) age 2) sex (male, female) 3) ethnicity (white, non-white) 4) household income 5) insurance status (insurance cover, no insurance cover) 6) mood disorder (C-DISC-IV for DSM-IV diagnosis) 7) distruptive disorder (C-DISC-IV for DSM-IV diagnosis)	San Diego County, California, USA	1332	No information given	9-20 years	9-18 years (mean=14.9, SD=2.38)	Teen	11-20 years (i.e. 2 years post-baseline)	Teen	Female and male	38.2% Caucasian, 27.1% Latino, 19.2% African-American, 7.4% Asian/Pacific-Islander, 5.2% biracial and 2.9% other	2 years	Unstandardised beta (B) = 0.10 Unstandardised beta SE (SE B) = 0.76 Standardised beta (β) = 0.00 p-value > 0.05	Worsened
6	3	Aarons, G. A., Monn, A. R., Leslie, L. K., Garland, A. F., Lugo, L., Hough, R. L., & Brown, S. A.	2008	Association between mental and physical health problems in high-risk adolescents: A longitudinal study	Aarons, G. A., Monn, A. R., Leslie, L. K., Garland, A. F., Lugo, L., Hough, R. L., & Brown, S. A. (2008). Association between mental and physical health problems in high-risk adolescents: A longitudinal study. Journal of Adolescent Health, 43(3), 260-267.	Dataset created from 5 different administrative records; Alcohol and Drug, Juvenile Justice, Mental Health, school/Serious Emotional Disturbance, Child Welfare	Participants selected based on service sector use in 1996-97 fiscal year	Longitudinal study	Public service-based; youth receiving services aimed at those at risk of mental health or substance use problems	Two-step, hierarchical regression analyses	Anxiety disorder: based on the Diagnostic Interview Schedule for Children–IV (C-DISC-IV) for DSM-IV diagnosis, parent and child report	Diagnostic interview/assessment	(DSM-IV) Any anxiety disorder	Severe Health Problem Index (SHPI): sum of identified health problems that caused moderate to most severe disruption (severity rating >= 2), weighted for chronicity and severity	Health	Child	1) age 2) sex (male, female) 3) ethnicity (white, non-white) 4) household income 5) insurance status (insurance cover, no insurance cover) 6) mood disorder (C-DISC-IV for DSM-IV diagnosis) 7) distruptive disorder (C-DISC-IV for DSM-IV diagnosis)	San Diego County, California, USA	1332	No information given	9-20 years	9-18 years (mean=14.9, SD=2.38)	Teen	11-20 years (i.e. 2 years post-baseline)	Teen	Female and male	38.2% Caucasian, 27.1% Latino, 19.2% African-American, 7.4% Asian/Pacific-Islander, 5.2% biracial and 2.9% other	2 years	Unstandardised beta (B) = 0.02 Unstandardised beta SE (SE B) = 0.68 Standardised beta (β) = 0.00 p-value > 0.05	Worsened
6	4	Aarons, G. A., Monn, A. R., Leslie, L. K., Garland, A. F., Lugo, L., Hough, R. L., & Brown, S. A.	2008	Association between mental and physical health problems in high-risk adolescents: A longitudinal study	Aarons, G. A., Monn, A. R., Leslie, L. K., Garland, A. F., Lugo, L., Hough, R. L., & Brown, S. A. (2008). Association between mental and physical health problems in high-risk adolescents: A longitudinal study. Journal of Adolescent Health, 43(3), 260-267.	Dataset created from 5 different administrative records; Alcohol and Drug, Juvenile Justice, Mental Health, school/Serious Emotional Disturbance, Child Welfare	Participants selected based on service sector use in 1996-97 fiscal year	Longitudinal study	Public service-based; youth receiving services aimed at those at risk of mental health or substance use problems	Two-step, hierarchical regression analyses	Anxiety disorder: based on the Diagnostic Interview Schedule for Children–IV (C-DISC-IV) for DSM-IV diagnosis, parent and child report	Diagnostic interview/assessment	(DSM-IV) Any anxiety disorder	Infectious disease (e.g. HIV) - Health Problem Index (HPI): sum of the health problems reported as the product of problem chronicity (1 acute, 2 chronic) and severity (1 least severe, to 5 life-threatening or most severe)	Health	Child	1) age 2) sex (male, female) 3) ethnicity (white, non-white) 4) household income 5) insurance status (insurance cover, no insurance cover) 6) mood disorder (C-DISC-IV for DSM-IV diagnosis) 7) distruptive disorder (C-DISC-IV for DSM-IV diagnosis)	San Diego County, California, USA	1332	No information given	9-20 years	9-18 years (mean=14.9, SD=2.38)	Teen	11-20 years (i.e. 2 years post-baseline)	Teen	Female and male	38.2% Caucasian, 27.1% Latino, 19.2% African-American, 7.4% Asian/Pacific-Islander, 5.2% biracial and 2.9% other	2 years	Unstandardised beta (B) = 0.07 Unstandardised beta SE (SE B) = 0.06 Standardised beta (β) = 0.04 p-value > 0.05	Worsened
6	5	Aarons, G. A., Monn, A. R., Leslie, L. K., Garland, A. F., Lugo, L., Hough, R. L., & Brown, S. A.	2008	Association between mental and physical health problems in high-risk adolescents: A longitudinal study	Aarons, G. A., Monn, A. R., Leslie, L. K., Garland, A. F., Lugo, L., Hough, R. L., & Brown, S. A. (2008). Association between mental and physical health problems in high-risk adolescents: A longitudinal study. Journal of Adolescent Health, 43(3), 260-267.	Dataset created from 5 different administrative records; Alcohol and Drug, Juvenile Justice, Mental Health, school/Serious Emotional Disturbance, Child Welfare	Participants selected based on service sector use in 1996-97 fiscal year	Longitudinal study	Public service-based; youth receiving services aimed at those at risk of mental health or substance use problems	Two-step, hierarchical regression analyses	Anxiety disorder: based on the Diagnostic Interview Schedule for Children–IV (C-DISC-IV) for DSM-IV diagnosis, parent and child report	Diagnostic interview/assessment	(DSM-IV) Any anxiety disorder	Infectious disease (e.g. HIV) - Severe Health Problem Index (SHPI): sum of identified health problems that caused moderate to most severe disruption (severity rating >= 2), weighted for chronicity and severity	Health	Child	1) age 2) sex (male, female) 3) ethnicity (white, non-white) 4) household income 5) insurance status (insurance cover, no insurance cover) 6) mood disorder (C-DISC-IV for DSM-IV diagnosis) 7) distruptive disorder (C-DISC-IV for DSM-IV diagnosis)	San Diego County, California, USA	1332	No information given	9-20 years	9-18 years (mean=14.9, SD=2.38)	Teen	11-20 years (i.e. 2 years post-baseline)	Teen	Female and male	38.2% Caucasian, 27.1% Latino, 19.2% African-American, 7.4% Asian/Pacific-Islander, 5.2% biracial and 2.9% other	2 years	Unstandardised beta (B) = 0.08 Unstandardised beta SE (SE B) = 0.06 Standardised beta (β) = 0.04 p-value > 0.05	Worsened
6	6	Aarons, G. A., Monn, A. R., Leslie, L. K., Garland, A. F., Lugo, L., Hough, R. L., & Brown, S. A.	2008	Association between mental and physical health problems in high-risk adolescents: A longitudinal study	Aarons, G. A., Monn, A. R., Leslie, L. K., Garland, A. F., Lugo, L., Hough, R. L., & Brown, S. A. (2008). Association between mental and physical health problems in high-risk adolescents: A longitudinal study. Journal of Adolescent Health, 43(3), 260-267.	Dataset created from 5 different administrative records; Alcohol and Drug, Juvenile Justice, Mental Health, school/Serious Emotional Disturbance, Child Welfare	Participants selected based on service sector use in 1996-97 fiscal year	Longitudinal study	Public service-based; youth receiving services aimed at those at risk of mental health or substance use problems	Two-step, hierarchical regression analyses	Anxiety disorder: based on the Diagnostic Interview Schedule for Children–IV (C-DISC-IV) for DSM-IV diagnosis, parent and child report	Diagnostic interview/assessment	(DSM-IV) Any anxiety disorder	Respiratory (e.g. asthma) - Health Problem Index (HPI): sum of the health problems reported as the product of problem chronicity (1 acute, 2 chronic) and severity (1 least severe, to 5 life-threatening or most severe)	Health	Child	1) age 2) sex (male, female) 3) ethnicity (white, non-white) 4) household income 5) insurance status (insurance cover, no insurance cover) 6) mood disorder (C-DISC-IV for DSM-IV diagnosis) 7) distruptive disorder (C-DISC-IV for DSM-IV diagnosis)	San Diego County, California, USA	1332	No information given	9-20 years	9-18 years (mean=14.9, SD=2.38)	Teen	11-20 years (i.e. 2 years post-baseline)	Teen	Female and male	38.2% Caucasian, 27.1% Latino, 19.2% African-American, 7.4% Asian/Pacific-Islander, 5.2% biracial and 2.9% other	2 years	Unstandardised beta (B) = -0.17 Unstandardised beta SE (SE B) = 0.10 Standardised beta (β) = -0.06 p-value > 0.05	Improved
6	7	Aarons, G. A., Monn, A. R., Leslie, L. K., Garland, A. F., Lugo, L., Hough, R. L., & Brown, S. A.	2008	Association between mental and physical health problems in high-risk adolescents: A longitudinal study	Aarons, G. A., Monn, A. R., Leslie, L. K., Garland, A. F., Lugo, L., Hough, R. L., & Brown, S. A. (2008). Association between mental and physical health problems in high-risk adolescents: A longitudinal study. Journal of Adolescent Health, 43(3), 260-267.	Dataset created from 5 different administrative records; Alcohol and Drug, Juvenile Justice, Mental Health, school/Serious Emotional Disturbance, Child Welfare	Participants selected based on service sector use in 1996-97 fiscal year	Longitudinal study	Public service-based; youth receiving services aimed at those at risk of mental health or substance use problems	Two-step, hierarchical regression analyses	Anxiety disorder: based on the Diagnostic Interview Schedule for Children–IV (C-DISC-IV) for DSM-IV diagnosis, parent and child report	Diagnostic interview/assessment	(DSM-IV) Any anxiety disorder	Respiratory (e.g. asthma) - Severe Health Problem Index (SHPI): sum of identified health problems that caused moderate to most severe disruption (severity rating >= 2), weighted for chronicity and severity	Health	Child	1) age 2) sex (male, female) 3) ethnicity (white, non-white) 4) household income 5) insurance status (insurance cover, no insurance cover) 6) mood disorder (C-DISC-IV for DSM-IV diagnosis) 7) distruptive disorder (C-DISC-IV for DSM-IV diagnosis)	San Diego County, California, USA	1332	No information given	9-20 years	9-18 years (mean=14.9, SD=2.38)	Teen	11-20 years (i.e. 2 years post-baseline)	Teen	Female and male	38.2% Caucasian, 27.1% Latino, 19.2% African-American, 7.4% Asian/Pacific-Islander, 5.2% biracial and 2.9% other	2 years	Unstandardised beta (B) = -0.20 Unstandardised beta SE (SE B) = 0.09 Standardised beta (β) = -0.07 p-value < 0.05	Improved significantly
6	8	Aarons, G. A., Monn, A. R., Leslie, L. K., Garland, A. F., Lugo, L., Hough, R. L., & Brown, S. A.	2008	Association between mental and physical health problems in high-risk adolescents: A longitudinal study	Aarons, G. A., Monn, A. R., Leslie, L. K., Garland, A. F., Lugo, L., Hough, R. L., & Brown, S. A. (2008). Association between mental and physical health problems in high-risk adolescents: A longitudinal study. Journal of Adolescent Health, 43(3), 260-267.	Dataset created from 5 different administrative records; Alcohol and Drug, Juvenile Justice, Mental Health, school/Serious Emotional Disturbance, Child Welfare	Participants selected based on service sector use in 1996-97 fiscal year	Longitudinal study	Public service-based; youth receiving services aimed at those at risk of mental health or substance use problems	Two-step, hierarchical regression analyses	Anxiety disorder: based on the Diagnostic Interview Schedule for Children–IV (C-DISC-IV) for DSM-IV diagnosis, parent and child report	Diagnostic interview/assessment	(DSM-IV) Any anxiety disorder	Risk behavior-related (e.g. suicide) - Health Problem Index (HPI): sum of the health problems reported as the product of problem chronicity (1 acute, 2 chronic) and severity (1 least severe, to 5 life-threatening or most severe)	Health	Child	1) age 2) sex (male, female) 3) ethnicity (white, non-white) 4) household income 5) insurance status (insurance cover, no insurance cover) 6) mood disorder (C-DISC-IV for DSM-IV diagnosis) 7) distruptive disorder (C-DISC-IV for DSM-IV diagnosis)	San Diego County, California, USA	1332	No information given	9-20 years	9-18 years (mean=14.9, SD=2.38)	Teen	11-20 years (i.e. 2 years post-baseline)	Teen	Female and male	38.2% Caucasian, 27.1% Latino, 19.2% African-American, 7.4% Asian/Pacific-Islander, 5.2% biracial and 2.9% other	2 years	Unstandardised beta (B) = 0.08 Unstandardised beta SE (SE B) = 0.04 Standardised beta (β) = 0.06 p-value > 0.05	Worsened
6	9	Aarons, G. A., Monn, A. R., Leslie, L. K., Garland, A. F., Lugo, L., Hough, R. L., & Brown, S. A.	2008	Association between mental and physical health problems in high-risk adolescents: A longitudinal study	Aarons, G. A., Monn, A. R., Leslie, L. K., Garland, A. F., Lugo, L., Hough, R. L., & Brown, S. A. (2008). Association between mental and physical health problems in high-risk adolescents: A longitudinal study. Journal of Adolescent Health, 43(3), 260-267.	Dataset created from 5 different administrative records; Alcohol and Drug, Juvenile Justice, Mental Health, school/Serious Emotional Disturbance, Child Welfare	Participants selected based on service sector use in 1996-97 fiscal year	Longitudinal study	Public service-based; youth receiving services aimed at those at risk of mental health or substance use problems	Two-step, hierarchical regression analyses	Anxiety disorder: based on the Diagnostic Interview Schedule for Children–IV (C-DISC-IV) for DSM-IV diagnosis, parent and child report	Diagnostic interview/assessment	(DSM-IV) Any anxiety disorder	Risk behavior-related (e.g. suicide) - Severe Health Problem Index (SHPI): sum of identified health problems that caused moderate to most severe disruption (severity rating >= 2), weighted for chronicity and severity	Health	Child	1) age 2) sex (male, female) 3) ethnicity (white, non-white) 4) household income 5) insurance status (insurance cover, no insurance cover) 6) mood disorder (C-DISC-IV for DSM-IV diagnosis) 7) distruptive disorder (C-DISC-IV for DSM-IV diagnosis)	San Diego County, California, USA	1332	No information given	9-20 years	9-18 years (mean=14.9, SD=2.38)	Teen	11-20 years (i.e. 2 years post-baseline)	Teen	Female and male	38.2% Caucasian, 27.1% Latino, 19.2% African-American, 7.4% Asian/Pacific-Islander, 5.2% biracial and 2.9% other	2 years	Unstandardised beta (B) = 0.08 Unstandardised beta SE (SE B) = 0.04 Standardised beta (β) = 0.06 p-value > 0.05	Worsened
6	10	Aarons, G. A., Monn, A. R., Leslie, L. K., Garland, A. F., Lugo, L., Hough, R. L., & Brown, S. A.	2008	Association between mental and physical health problems in high-risk adolescents: A longitudinal study	Aarons, G. A., Monn, A. R., Leslie, L. K., Garland, A. F., Lugo, L., Hough, R. L., & Brown, S. A. (2008). Association between mental and physical health problems in high-risk adolescents: A longitudinal study. Journal of Adolescent Health, 43(3), 260-267.	Dataset created from 5 different administrative records; Alcohol and Drug, Juvenile Justice, Mental Health, school/Serious Emotional Disturbance, Child Welfare	Participants selected based on service sector use in 1996-97 fiscal year	Longitudinal study	Public service-based; youth receiving services aimed at those at risk of mental health or substance use problems	Two-step, hierarchical regression analyses	Anxiety disorder: based on the Diagnostic Interview Schedule for Children–IV (C-DISC-IV) for DSM-IV diagnosis, parent and child report	Diagnostic interview/assessment	(DSM-IV) Any anxiety disorder	Weight - Health Problem Index (HPI): sum of the health problems reported as the product of problem chronicity (1 acute, 2 chronic) and severity (1 least severe, to 5 life-threatening or most severe)	Health	Child	1) age 2) sex (male, female) 3) ethnicity (white, non-white) 4) household income 5) insurance status (insurance cover, no insurance cover) 6) mood disorder (C-DISC-IV for DSM-IV diagnosis) 7) distruptive disorder (C-DISC-IV for DSM-IV diagnosis)	San Diego County, California, USA	1332	No information given	9-20 years	9-18 years (mean=14.9, SD=2.38)	Teen	11-20 years (i.e. 2 years post-baseline)	Teen	Female and male	38.2% Caucasian, 27.1% Latino, 19.2% African-American, 7.4% Asian/Pacific-Islander, 5.2% biracial and 2.9% other	2 years	Unstandardised beta (B) = -0.02 Unstandardised beta SE (SE B) = 0.07 Standardised beta (β) = -0.01 p-value > 0.05	Improved
6	11	Aarons, G. A., Monn, A. R., Leslie, L. K., Garland, A. F., Lugo, L., Hough, R. L., & Brown, S. A.	2008	Association between mental and physical health problems in high-risk adolescents: A longitudinal study	Aarons, G. A., Monn, A. R., Leslie, L. K., Garland, A. F., Lugo, L., Hough, R. L., & Brown, S. A. (2008). Association between mental and physical health problems in high-risk adolescents: A longitudinal study. Journal of Adolescent Health, 43(3), 260-267.	Dataset created from 5 different administrative records; Alcohol and Drug, Juvenile Justice, Mental Health, school/Serious Emotional Disturbance, Child Welfare	Participants selected based on service sector use in 1996-97 fiscal year	Longitudinal study	Public service-based; youth receiving services aimed at those at risk of mental health or substance use problems	Two-step, hierarchical regression analyses	Anxiety disorder: based on the Diagnostic Interview Schedule for Children–IV (C-DISC-IV) for DSM-IV diagnosis, parent and child report	Diagnostic interview/assessment	(DSM-IV) Any anxiety disorder	Weight - Severe Health Problem Index (SHPI): sum of identified health problems that caused moderate to most severe disruption (severity rating >= 2), weighted for chronicity and severity	Health	Child	1) age 2) sex (male, female) 3) ethnicity (white, non-white) 4) household income 5) insurance status (insurance cover, no insurance cover) 6) mood disorder (C-DISC-IV for DSM-IV diagnosis) 7) distruptive disorder (C-DISC-IV for DSM-IV diagnosis)	San Diego County, California, USA	1332	No information given	9-20 years	9-18 years (mean=14.9, SD=2.38)	Teen	11-20 years (i.e. 2 years post-baseline)	Teen	Female and male	38.2% Caucasian, 27.1% Latino, 19.2% African-American, 7.4% Asian/Pacific-Islander, 5.2% biracial and 2.9% other	2 years	Unstandardised beta (B) = 0.06 Unstandardised beta SE (SE B) = 0.07 Standardised beta (β) = -0.03 p-value > 0.05	Worsened
7	1	Ranta, K., Väänänen, J., Fröjd, S., Isomaa, R., Kaltiala-Heino, R., & Marttunen, M.	2017	Social phobia, depression and eating disorders during middle adolescence: longitudinal associations and treatment seeking	Ranta, K., Väänänen, J., Fröjd, S., Isomaa, R., Kaltiala-Heino, R., & Marttunen, M. (2017). Social phobia, depression and eating disorders during middle adolescence: longitudinal associations and treatment seeking. Nordic journal of psychiatry, 71(8), 605-613.	Finnish Adolescent Mental Health Cohort Study	Baseline data collected in 9th gade (2002-03), with one follow-up 2 years later (2004-05)	Longitudinal population cohort study	School-based	Logistic regression analyses	Social phobia (SP): based on the Social Phobia Inventory (SPIN) clinical cut-off score	Questionnaire with established cut off	Social Phobia/Anxiety Disorder	Bulimia nervosa (BN): formulated according to the DSM-IV-TR criteria	Eating	Child	No controls in this analysis	Tampere and Vantaa, Finland	2070	0.091	15-17 years	15.5 (SD=0.39) years	Teen	17.6 (SD=0.41) years	Teen	56.4% (1167) female	No information given	2 years	OR = 3.3 (95% CI: 1.6–6.9; p=0.001)	Worsened significantly	"SP and depression at age 15 years had different effects on adolescents’ treatment seeking for ED symptoms during the follow-up period. SP was associated with not seeking help for symptoms of BN" "The predictive association between SP at T1 and BN at T2 found in the bivariate analysis did not hold after controlling for depression in the LRA"	1) "use of well-studied psychopathology measures that have been validated" 2) "large population-based sample covering all the secondary schools in two major urban areas in Finland"	1) "Self-report instruments assessing psychopathology, treatment seeking and BMI were used" 2) "using survey questionnaires consisting of multiple self-report instruments is an inherent weakness of broad-range survey studies" 3) "to exclude recovered participants, we combined the DSM-IV criteria for an AN episode with a conservative normal weight BMI cutoff at T1. While aiming to be comprehensive…	Strong
7	2	Ranta, K., Väänänen, J., Fröjd, S., Isomaa, R., Kaltiala-Heino, R., & Marttunen, M.	2017	Social phobia, depression and eating disorders during middle adolescence: longitudinal associations and treatment seeking	Ranta, K., Väänänen, J., Fröjd, S., Isomaa, R., Kaltiala-Heino, R., & Marttunen, M. (2017). Social phobia, depression and eating disorders during middle adolescence: longitudinal associations and treatment seeking. Nordic journal of psychiatry, 71(8), 605-613.	Finnish Adolescent Mental Health Cohort Study	Baseline data collected in 9th gade (2002-03), with one follow-up 2 years later (2004-05)	Longitudinal population cohort study	School-based	Logistic regression analyses	Social phobia (SP): based on the Social Phobia Inventory (SPIN) clinical cut-off score	Questionnaire with established cut off	Social Phobia/Anxiety Disorder	Anorexia nervosa (AN): formulated according to the DSM-IV-TR criteria	Eating	Child	No controls in this analysis	Tampere and Vantaa, Finland	2070	0.091	15-17 years	15.5 (SD=0.39) years	Teen	17.6 (SD=0.41) years	Teen	56.4% (1167) female	No information given	2 years	OR = 1.2 (95% CI: 0.3–5.1; p=0.827)	Worsened
7	3	Ranta, K., Väänänen, J., Fröjd, S., Isomaa, R., Kaltiala-Heino, R., & Marttunen, M.	2017	Social phobia, depression and eating disorders during middle adolescence: longitudinal associations and treatment seeking	Ranta, K., Väänänen, J., Fröjd, S., Isomaa, R., Kaltiala-Heino, R., & Marttunen, M. (2017). Social phobia, depression and eating disorders during middle adolescence: longitudinal associations and treatment seeking. Nordic journal of psychiatry, 71(8), 605-613.	Finnish Adolescent Mental Health Cohort Study	Baseline data collected in 9th gade (2002-03), with one follow-up 2 years later (2004-05)	Longitudinal population cohort study	School-based	Logistic regression analyses	Social phobia (SP): based on the Social Phobia Inventory (SPIN) clinical cut-off score	Questionnaire with established cut off	Social Phobia/Anxiety Disorder	Bulimia nervosa (BN): formulated according to the DSM-IV-TR criteria	Eating	Child	1) Wave 1 depression, Beck Depression Inventory (short version) cut-off score	Tampere and Vantaa, Finland	2070	0.091	15-17 years	15.5 (SD=0.39) years	Teen	17.6 (SD=0.41) years	Teen	56.4% (1167) female	No information given	2 years	OR = 1.8 (95% CI: 0.8–8.3)	Worsened
7	4	Ranta, K., Väänänen, J., Fröjd, S., Isomaa, R., Kaltiala-Heino, R., & Marttunen, M.	2017	Social phobia, depression and eating disorders during middle adolescence: longitudinal associations and treatment seeking	Ranta, K., Väänänen, J., Fröjd, S., Isomaa, R., Kaltiala-Heino, R., & Marttunen, M. (2017). Social phobia, depression and eating disorders during middle adolescence: longitudinal associations and treatment seeking. Nordic journal of psychiatry, 71(8), 605-613.	Finnish Adolescent Mental Health Cohort Study	Baseline data collected in 9th gade (2002-03), with one follow-up 2 years later (2004-05)	Longitudinal population cohort study	School-based	Logistic regression analyses	Social phobia (SP): based on the Social Phobia Inventory (SPIN) clinical cut-off score	Questionnaire with established cut off	Social Phobia/Anxiety Disorder	Bulimia nervosa (BN): formulated according to the DSM-IV-TR criteria	Eating	Child	1) Wave 1 depression, Beck Depression Inventory (short version) cut-off score 2) Wave 1 BN	Tampere and Vantaa, Finland	2070	0.091	15-17 years	15.5 (SD=0.39) years	Teen	17.6 (SD=0.41) years	Teen	56.4% (1167) female	No information given	2 years	OR = 1.5 (95% CI: 0.6–3.9)	Worsened
7	5	Ranta, K., Väänänen, J., Fröjd, S., Isomaa, R., Kaltiala-Heino, R., & Marttunen, M.	2017	Social phobia, depression and eating disorders during middle adolescence: longitudinal associations and treatment seeking	Ranta, K., Väänänen, J., Fröjd, S., Isomaa, R., Kaltiala-Heino, R., & Marttunen, M. (2017). Social phobia, depression and eating disorders during middle adolescence: longitudinal associations and treatment seeking. Nordic journal of psychiatry, 71(8), 605-613.	Finnish Adolescent Mental Health Cohort Study	Baseline data collected in 9th gade (2002-03), with one follow-up 2 years later (2004-05)	Longitudinal population cohort study	School-based	Logistic regression analyses	Social phobia (SP): based on the Social Phobia Inventory (SPIN) clinical cut-off score	Questionnaire with established cut off	Social Phobia/Anxiety Disorder	Bulimia nervosa (BN): formulated according to the DSM-IV-TR criteria	Eating	Child	1) Wave 1 depression, Beck Depression Inventory (short version) cut-off score 2) Wave 1 BN 3) Wave 2 family moved within last 12 months 4) Wave 2 parental unemployment in last 12 months	Tampere and Vantaa, Finland	2070	0.091	15-17 years	15.5 (SD=0.39) years	Teen	17.6 (SD=0.41) years	Teen	56.4% (1167) female	No information given	2 years	OR = 1.5 (95% CI: 0.6–4.0)	Worsened
7	6	Ranta, K., Väänänen, J., Fröjd, S., Isomaa, R., Kaltiala-Heino, R., & Marttunen, M.	2017	Social phobia, depression and eating disorders during middle adolescence: longitudinal associations and treatment seeking	Ranta, K., Väänänen, J., Fröjd, S., Isomaa, R., Kaltiala-Heino, R., & Marttunen, M. (2017). Social phobia, depression and eating disorders during middle adolescence: longitudinal associations and treatment seeking. Nordic journal of psychiatry, 71(8), 605-613.	Finnish Adolescent Mental Health Cohort Study	Baseline data collected in 9th gade (2002-03), with one follow-up 2 years later (2004-05)	Longitudinal population cohort study	School-based	Logistic regression analyses	Social phobia (SP): based on the Social Phobia Inventory (SPIN) clinical cut-off score	Questionnaire with established cut off	Social Phobia/Anxiety Disorder	Anorexia nervosa (AN): formulated according to the DSM-IV-TR criteria	Eating	Child	1) Wave 1 depression, Beck Depression Inventory (short version) cut-off score	Tampere and Vantaa, Finland	2070	0.091	15-17 years	15.5 (SD=0.39) years	Teen	17.6 (SD=0.41) years	Teen	56.4% (1167) female	No information given	2 years	OR=0.6 (95% CI: 0.1–2.9)	Improved
7	7	Ranta, K., Väänänen, J., Fröjd, S., Isomaa, R., Kaltiala-Heino, R., & Marttunen, M.	2017	Social phobia, depression and eating disorders during middle adolescence: longitudinal associations and treatment seeking	Ranta, K., Väänänen, J., Fröjd, S., Isomaa, R., Kaltiala-Heino, R., & Marttunen, M. (2017). Social phobia, depression and eating disorders during middle adolescence: longitudinal associations and treatment seeking. Nordic journal of psychiatry, 71(8), 605-613.	Finnish Adolescent Mental Health Cohort Study	Baseline data collected in 9th gade (2002-03), with one follow-up 2 years later (2004-05)	Longitudinal population cohort study	School-based	Logistic regression analyses	Social phobia (SP): based on the Social Phobia Inventory (SPIN) clinical cut-off score	Questionnaire with established cut off	Social Phobia/Anxiety Disorder	Anorexia nervosa (AN): formulated according to the DSM-IV-TR criteria	Eating	Child	1) Wave 1 depression, Beck Depression Inventory (short version) cut-off score 2) Wave 1 AN	Tampere and Vantaa, Finland	2070	0.091	15-17 years	15.5 (SD=0.39) years	Teen	17.6 (SD=0.41) years	Teen	56.4% (1167) female	No information given	2 years	OR = 0.6 (95% CI: 0.1–3.4)	Improved
7	8	Ranta, K., Väänänen, J., Fröjd, S., Isomaa, R., Kaltiala-Heino, R., & Marttunen, M.	2017	Social phobia, depression and eating disorders during middle adolescence: longitudinal associations and treatment seeking	Ranta, K., Väänänen, J., Fröjd, S., Isomaa, R., Kaltiala-Heino, R., & Marttunen, M. (2017). Social phobia, depression and eating disorders during middle adolescence: longitudinal associations and treatment seeking. Nordic journal of psychiatry, 71(8), 605-613.	Finnish Adolescent Mental Health Cohort Study	Baseline data collected in 9th gade (2002-03), with one follow-up 2 years later (2004-05)	Longitudinal population cohort study	School-based	Logistic regression analyses	Social phobia (SP): based on the Social Phobia Inventory (SPIN) clinical cut-off score	Questionnaire with established cut off	Social Phobia/Anxiety Disorder	Anorexia nervosa (AN): formulated according to the DSM-IV-TR criteria	Eating	Child	1) Wave 1 depression, Beck Depression Inventory (short version) cut-off score 2) Wave 1 AN 3) Wave 2 family moved within last 12 months 4) Wave 2 parental unemployment in last 12 months	Tampere and Vantaa, Finland	2070	0.091	15-17 years	15.5 (SD=0.39) years	Teen	17.6 (SD=0.41) years	Teen	56.4% (1167) female	No information given	2 years	OR = 0.5 (95% CI: 0.1–3.1)	Improved
7	9	Ranta, K., Väänänen, J., Fröjd, S., Isomaa, R., Kaltiala-Heino, R., & Marttunen, M.	2017	Social phobia, depression and eating disorders during middle adolescence: longitudinal associations and treatment seeking	Ranta, K., Väänänen, J., Fröjd, S., Isomaa, R., Kaltiala-Heino, R., & Marttunen, M. (2017). Social phobia, depression and eating disorders during middle adolescence: longitudinal associations and treatment seeking. Nordic journal of psychiatry, 71(8), 605-613.	Finnish Adolescent Mental Health Cohort Study	Baseline data collected in 9th gade (2002-03), with one follow-up 2 years later (2004-05)	Longitudinal population cohort study	School-based	Logistic regression analyses	Social phobia (SP): based on the Social Phobia Inventory (SPIN) clinical cut-off score	Questionnaire with established cut off	Social Phobia/Anxiety Disorder	Social phobia (SP): based on the Social Phobia Inventory (SPIN) clinical cut-off score	Anxiety	Child	1) Wave 1 bulimia nervosa (BN), formulated according to the DSM-IV-TR criteria 2) Wave 2 depression, Beck Depression Inventory (short version) cut-off score	Tampere and Vantaa, Finland	2070	0.091	15-17 years	15.5 (SD=0.39) years	Teen	17.6 (SD=0.41) years	Teen	56.4% (1167) female	No information given	2 years	OR = 7.8 (95% CI: 5.3–11.4; p<0.001)	Worsened significantly
7	10	Ranta, K., Väänänen, J., Fröjd, S., Isomaa, R., Kaltiala-Heino, R., & Marttunen, M.	2017	Social phobia, depression and eating disorders during middle adolescence: longitudinal associations and treatment seeking	Ranta, K., Väänänen, J., Fröjd, S., Isomaa, R., Kaltiala-Heino, R., & Marttunen, M. (2017). Social phobia, depression and eating disorders during middle adolescence: longitudinal associations and treatment seeking. Nordic journal of psychiatry, 71(8), 605-613.	Finnish Adolescent Mental Health Cohort Study	Baseline data collected in 9th gade (2002-03), with one follow-up 2 years later (2004-05)	Longitudinal population cohort study	School-based	Logistic regression analyses	Social phobia (SP): based on the Social Phobia Inventory (SPIN) clinical cut-off score	Questionnaire with established cut off	Social Phobia/Anxiety Disorder	Social phobia (SP): based on the Social Phobia Inventory (SPIN) clinical cut-off score	Anxiety	Child	1) Wave 1 bulimia nervosa (BN), formulated according to the DSM-IV-TR criteria 2) Wave 2 depression, Beck Depression Inventory (short version) cut-off score 3) Wave 2 family moved within last 12 months 4) Wave 2 parental unemployment in last 12 months	Tampere and Vantaa, Finland	2070	0.091	15-17 years	15.5 (SD=0.39) years	Teen	17.6 (SD=0.41) years	Teen	56.4% (1167) female	No information given	2 years	OR = 7.4 (95% CI: 5.0–11.0; p<0.001)	Worsened significantly
7	11	Ranta, K., Väänänen, J., Fröjd, S., Isomaa, R., Kaltiala-Heino, R., & Marttunen, M.	2017	Social phobia, depression and eating disorders during middle adolescence: longitudinal associations and treatment seeking	Ranta, K., Väänänen, J., Fröjd, S., Isomaa, R., Kaltiala-Heino, R., & Marttunen, M. (2017). Social phobia, depression and eating disorders during middle adolescence: longitudinal associations and treatment seeking. Nordic journal of psychiatry, 71(8), 605-613.	Finnish Adolescent Mental Health Cohort Study	Baseline data collected in 9th gade (2002-03), with one follow-up 2 years later (2004-05)	Longitudinal population cohort study	School-based	Logistic regression analyses	Social phobia (SP): based on the Social Phobia Inventory (SPIN) clinical cut-off score	Questionnaire with established cut off	Social Phobia/Anxiety Disorder	Social phobia (SP): based on the Social Phobia Inventory (SPIN) clinical cut-off score	Anxiety	Child	1) Wave 1 anorexia nervosa (AN), formulated according to the DSM-IV-TR criteria 2) Wave 2 depression, Beck Depression Inventory (short version) cut-off score	Tampere and Vantaa, Finland	2070	0.091	15-17 years	15.5 (SD=0.39) years	Teen	17.6 (SD=0.41) years	Teen	56.4% (1167) female	No information given	2 years	OR = 8.2 (95% CI: 5.5–12.1; p<0.001)	Worsened significantly
7	12	Ranta, K., Väänänen, J., Fröjd, S., Isomaa, R., Kaltiala-Heino, R., & Marttunen, M.	2017	Social phobia, depression and eating disorders during middle adolescence: longitudinal associations and treatment seeking	Ranta, K., Väänänen, J., Fröjd, S., Isomaa, R., Kaltiala-Heino, R., & Marttunen, M. (2017). Social phobia, depression and eating disorders during middle adolescence: longitudinal associations and treatment seeking. Nordic journal of psychiatry, 71(8), 605-613.	Finnish Adolescent Mental Health Cohort Study	Baseline data collected in 9th gade (2002-03), with one follow-up 2 years later (2004-05)	Longitudinal population cohort study	School-based	Logistic regression analyses	Social phobia (SP): based on the Social Phobia Inventory (SPIN) clinical cut-off score	Questionnaire with established cut off	Social Phobia/Anxiety Disorder	Social phobia (SP): based on the Social Phobia Inventory (SPIN) clinical cut-off score	Anxiety	Child	1) Wave 1 anorexia nervosa (AN), formulated according to the DSM-IV-TR criteria 2) Wave 2 depression, Beck Depression Inventory (short version) cut-off score 3) Wave 2 family moved within last 12 months 4) Wave 2 parental unemployment in last 12 months	Tampere and Vantaa, Finland	2070	0.091	15-17 years	15.5 (SD=0.39) years	Teen	17.6 (SD=0.41) years	Teen	56.4% (1167) female	No information given	2 years	OR = 7.9 (95% CI: 5.3–11.7; p<0.001)	Worsened significantly
7	13	Ranta, K., Väänänen, J., Fröjd, S., Isomaa, R., Kaltiala-Heino, R., & Marttunen, M.	2017	Social phobia, depression and eating disorders during middle adolescence: longitudinal associations and treatment seeking	Ranta, K., Väänänen, J., Fröjd, S., Isomaa, R., Kaltiala-Heino, R., & Marttunen, M. (2017). Social phobia, depression and eating disorders during middle adolescence: longitudinal associations and treatment seeking. Nordic journal of psychiatry, 71(8), 605-613.	Finnish Adolescent Mental Health Cohort Study	Baseline data collected in 9th gade (2002-03), with one follow-up 2 years later (2004-05)	Longitudinal population cohort study	School-based	Logistic regression analyses	Social phobia (SP): based on the Social Phobia Inventory (SPIN) clinical cut-off score	Questionnaire with established cut off	Social Phobia/Anxiety Disorder	Not seeked treatment for bulimia nervosa (BN) in follow-up: those with DSM-IV-TR criteria BN that reported not seeking help in past 2 years	Health care use	Society	No controls in this analysis	Tampere and Vantaa, Finland	2070	0.091	15-17 years	15.5 (SD=0.39) years	Teen	17.6 (SD=0.41) years	Teen	56.4% (1167) female	No information given	2 years	OR = 3.5 (95% CI: 1.7–7.2; p<0.01)	Worsened significantly
7	14	Ranta, K., Väänänen, J., Fröjd, S., Isomaa, R., Kaltiala-Heino, R., & Marttunen, M.	2017	Social phobia, depression and eating disorders during middle adolescence: longitudinal associations and treatment seeking	Ranta, K., Väänänen, J., Fröjd, S., Isomaa, R., Kaltiala-Heino, R., & Marttunen, M. (2017). Social phobia, depression and eating disorders during middle adolescence: longitudinal associations and treatment seeking. Nordic journal of psychiatry, 71(8), 605-613.	Finnish Adolescent Mental Health Cohort Study	Baseline data collected in 9th gade (2002-03), with one follow-up 2 years later (2004-05)	Longitudinal population cohort study	School-based	Logistic regression analyses	Social phobia (SP): based on the Social Phobia Inventory (SPIN) clinical cut-off score	Questionnaire with established cut off	Social Phobia/Anxiety Disorder	Not seeked treatment for anorexia nervosa (AN) in follow-up: those with DSM-IV-TR criteria AN that reported not seeking help in past 2 years	Health care use	Society	No controls in this analysis	Tampere and Vantaa, Finland	2070	0.091	15-17 years	15.5 (SD=0.39) years	Teen	17.6 (SD=0.41) years	Teen	56.4% (1167) female	No information given	2 years	OR = 1.4 (95% CI: 0.5–4.1)	Worsened
7	15	Ranta, K., Väänänen, J., Fröjd, S., Isomaa, R., Kaltiala-Heino, R., & Marttunen, M.	2017	Social phobia, depression and eating disorders during middle adolescence: longitudinal associations and treatment seeking	Ranta, K., Väänänen, J., Fröjd, S., Isomaa, R., Kaltiala-Heino, R., & Marttunen, M. (2017). Social phobia, depression and eating disorders during middle adolescence: longitudinal associations and treatment seeking. Nordic journal of psychiatry, 71(8), 605-613.	Finnish Adolescent Mental Health Cohort Study	Baseline data collected in 9th gade (2002-03), with one follow-up 2 years later (2004-05)	Longitudinal population cohort study	School-based	Logistic regression analyses	Social phobia (SP): based on the Social Phobia Inventory (SPIN) clinical cut-off score	Questionnaire with established cut off	Social Phobia/Anxiety Disorder	Not seeked treatment for bulimia nervosa (BN) in follow-up: those with DSM-IV-TR criteria BN that reported not seeking help in past 2 years	Health care use	Society	1) Wave 1 depression, Beck Depression Inventory (short version) cut-off score	Tampere and Vantaa, Finland	2070	0.091	15-17 years	15.5 (SD=0.39) years	Teen	17.6 (SD=0.41) years	Teen	56.4% (1167) female	No information given	2 years	OR = 2.4 (95% CI: 1.0–5.5; p<0.05)	Worsened significantly
7	16	Ranta, K., Väänänen, J., Fröjd, S., Isomaa, R., Kaltiala-Heino, R., & Marttunen, M.	2017	Social phobia, depression and eating disorders during middle adolescence: longitudinal associations and treatment seeking	Ranta, K., Väänänen, J., Fröjd, S., Isomaa, R., Kaltiala-Heino, R., & Marttunen, M. (2017). Social phobia, depression and eating disorders during middle adolescence: longitudinal associations and treatment seeking. Nordic journal of psychiatry, 71(8), 605-613.	Finnish Adolescent Mental Health Cohort Study	Baseline data collected in 9th gade (2002-03), with one follow-up 2 years later (2004-05)	Longitudinal population cohort study	School-based	Logistic regression analyses	Social phobia (SP): based on the Social Phobia Inventory (SPIN) clinical cut-off score	Questionnaire with established cut off	Social Phobia/Anxiety Disorder	Not seeked treatment for bulimia nervosa (BN) in follow-up: those with DSM-IV-TR criteria BN that reported not seeking help in past 2 years	Health care use	Society	1) Wave 1 depression, Beck Depression Inventory (short version) cut-off score 2) Wave 1 BN	Tampere and Vantaa, Finland	2070	0.091	15-17 years	15.5 (SD=0.39) years	Teen	17.6 (SD=0.41) years	Teen	56.4% (1167) female	No information given	2 years	OR = 2.3 (95% CI: 1.0–5.4)	Worsened
7	17	Ranta, K., Väänänen, J., Fröjd, S., Isomaa, R., Kaltiala-Heino, R., & Marttunen, M.	2017	Social phobia, depression and eating disorders during middle adolescence: longitudinal associations and treatment seeking	Ranta, K., Väänänen, J., Fröjd, S., Isomaa, R., Kaltiala-Heino, R., & Marttunen, M. (2017). Social phobia, depression and eating disorders during middle adolescence: longitudinal associations and treatment seeking. Nordic journal of psychiatry, 71(8), 605-613.	Finnish Adolescent Mental Health Cohort Study	Baseline data collected in 9th gade (2002-03), with one follow-up 2 years later (2004-05)	Longitudinal population cohort study	School-based	Logistic regression analyses	Social phobia (SP): based on the Social Phobia Inventory (SPIN) clinical cut-off score	Questionnaire with established cut off	Social Phobia/Anxiety Disorder	Not seeked treatment for bulimia nervosa (BN) in follow-up: those with DSM-IV-TR criteria BN that reported not seeking help in past 2 years	Health care use	Society	1) Wave 1 depression, Beck Depression Inventory (short version) cut-off score 2) Wave 1 BN 3) Wave 2 family moved within last 12 months 4) Wave 2 parental unemployment in last 12 months	Tampere and Vantaa, Finland	2070	0.091	15-17 years	15.5 (SD=0.39) years	Teen	17.6 (SD=0.41) years	Teen	56.4% (1167) female	No information given	2 years	OR = 2.4 (95% CI: 1.0–5.6; p<0.05)	Worsened significantly
7	18	Ranta, K., Väänänen, J., Fröjd, S., Isomaa, R., Kaltiala-Heino, R., & Marttunen, M.	2017	Social phobia, depression and eating disorders during middle adolescence: longitudinal associations and treatment seeking	Ranta, K., Väänänen, J., Fröjd, S., Isomaa, R., Kaltiala-Heino, R., & Marttunen, M. (2017). Social phobia, depression and eating disorders during middle adolescence: longitudinal associations and treatment seeking. Nordic journal of psychiatry, 71(8), 605-613.	Finnish Adolescent Mental Health Cohort Study	Baseline data collected in 9th gade (2002-03), with one follow-up 2 years later (2004-05)	Longitudinal population cohort study	School-based	Logistic regression analyses	Social phobia (SP): based on the Social Phobia Inventory (SPIN) clinical cut-off score	Questionnaire with established cut off	Social Phobia/Anxiety Disorder	Not seeked treatment for anorexia nervosa (AN) in follow-up: those with DSM-IV-TR criteria AN that reported not seeking help in past 2 years	Health care use	Society	1) Wave 1 depression, Beck Depression Inventory (short version) cut-off score	Tampere and Vantaa, Finland	2070	0.091	15-17 years	15.5 (SD=0.39) years	Teen	17.6 (SD=0.41) years	Teen	56.4% (1167) female	No information given	2 years	OR = 0.7 (95% CI: 0.2–2.2)	Improved
7	19	Ranta, K., Väänänen, J., Fröjd, S., Isomaa, R., Kaltiala-Heino, R., & Marttunen, M.	2017	Social phobia, depression and eating disorders during middle adolescence: longitudinal associations and treatment seeking	Ranta, K., Väänänen, J., Fröjd, S., Isomaa, R., Kaltiala-Heino, R., & Marttunen, M. (2017). Social phobia, depression and eating disorders during middle adolescence: longitudinal associations and treatment seeking. Nordic journal of psychiatry, 71(8), 605-613.	Finnish Adolescent Mental Health Cohort Study	Baseline data collected in 9th gade (2002-03), with one follow-up 2 years later (2004-05)	Longitudinal population cohort study	School-based	Logistic regression analyses	Social phobia (SP): based on the Social Phobia Inventory (SPIN) clinical cut-off score	Questionnaire with established cut off	Social Phobia/Anxiety Disorder	Not seeked treatment for anorexia nervosa (AN) in follow-up: those with DSM-IV-TR criteria AN that reported not seeking help in past 2 years	Health care use	Society	1) Wave 1 depression, Beck Depression Inventory (short version) cut-off score 2) Wave 1 AN	Tampere and Vantaa, Finland	2070	0.091	15-17 years	15.5 (SD=0.39) years	Teen	17.6 (SD=0.41) years	Teen	56.4% (1167) female	No information given	2 years	OR = 0.5 (95% CI: 0.1–1.9)	Improved
7	20	Ranta, K., Väänänen, J., Fröjd, S., Isomaa, R., Kaltiala-Heino, R., & Marttunen, M.	2017	Social phobia, depression and eating disorders during middle adolescence: longitudinal associations and treatment seeking	Ranta, K., Väänänen, J., Fröjd, S., Isomaa, R., Kaltiala-Heino, R., & Marttunen, M. (2017). Social phobia, depression and eating disorders during middle adolescence: longitudinal associations and treatment seeking. Nordic journal of psychiatry, 71(8), 605-613.	Finnish Adolescent Mental Health Cohort Study	Baseline data collected in 9th gade (2002-03), with one follow-up 2 years later (2004-05)	Longitudinal population cohort study	School-based	Logistic regression analyses	Social phobia (SP): based on the Social Phobia Inventory (SPIN) clinical cut-off score	Questionnaire with established cut off	Social Phobia/Anxiety Disorder	Not seeked treatment for anorexia nervosa (AN) in follow-up: those with DSM-IV-TR criteria AN that reported not seeking help in past 2 years	Health care use	Society	1) Wave 1 depression, Beck Depression Inventory (short version) cut-off score 2) Wave 1 AN 3) Wave 2 family moved within last 12 months 4) Wave 2 parental unemployment in last 12 months	Tampere and Vantaa, Finland	2070	0.091	15-17 years	15.5 (SD=0.39) years	Teen	17.6 (SD=0.41) years	Teen	56.4% (1167) female	No information given	2 years	OR = 0.4 (95% CI: 0.1–1.7)	Improved
8	1	Väänänen, J. M., Fröjd, S., Ranta, K., Marttunen, M., Helminen, M., & Kaltiala-Heino, R.	2011	Relationship between social phobia and depression differs between boys and girls in mid-adolescence	Väänänen, J. M., Fröjd, S., Ranta, K., Marttunen, M., Helminen, M., & Kaltiala-Heino, R. (2011). Relationship between social phobia and depression differs between boys and girls in mid-adolescence. Journal of affective disorders, 133(1-2), 97-104.	Adolescent Mental Health Cohort Study	Baseline data collected in 9th gade (2002-03), with one follow-up 2 years later (2004-05)	Longitudinal population-based prospective study	School-based	Binary logistic regression	Social phobia (SP): based on the Social Phobia Inventory (SPIN) clinical cut-off score	Questionnaire with established cut off	Social Phobia/Anxiety Disorder	Depression: based on Finnish modification of the 13-item Beck Depression Inventory (RBDI) cut-off score	Mood	Child	No controls in this analysis	Tampere and Vantaa, Finland	824	5.5% (49/884)	15-17 years	15.5 years (SD=0.39)	Teen	17.6 years (SD=0.4)	Teen	Male	No information given	2 years	OR = 3.6 (p=0.004, 95% CI: 1.5–8.6)	Worsened significantly	"Among girls, social phobia at age 15 did not significantly predict depression at age 17" "Among boys social phobia at 15 did not significantly predict depression at 17, but after controlling covariates, especially externalizing symptoms, association between earlier social phobia with subsequent depression was in the borderline of statistical significance" "Our findings suggest that the relations…	1) "The cohort may thus be considered representative of the age group studied."	1) "considerable drop-out at T2, and, more importantly, dropping out from T2 data collection was related to depression in T1" 2) "The age range in the study samples was narrow" 3) "lack of information about any other potentially confounding disorders" 4) "lack of diagnostic interviews is a limitation in this study"	Strong
8	2	Väänänen, J. M., Fröjd, S., Ranta, K., Marttunen, M., Helminen, M., & Kaltiala-Heino, R.	2011	Relationship between social phobia and depression differs between boys and girls in mid-adolescence	Väänänen, J. M., Fröjd, S., Ranta, K., Marttunen, M., Helminen, M., & Kaltiala-Heino, R. (2011). Relationship between social phobia and depression differs between boys and girls in mid-adolescence. Journal of affective disorders, 133(1-2), 97-104.	Adolescent Mental Health Cohort Study	Baseline data collected in 9th gade (2002-03), with one follow-up 2 years later (2004-05)	Longitudinal population-based prospective study	School-based	Binary logistic regression	Social phobia (SP): based on the Social Phobia Inventory (SPIN) clinical cut-off score	Questionnaire with established cut off	Social Phobia/Anxiety Disorder	Depression: based on Finnish modification of the 13-item Beck Depression Inventory (RBDI) cut-off score	Mood	Child	1) age 2) family structure (1=living with biological parents, 0=other) 3) parents' highest education level 4) externalising symptoms at wave 1 (Youth Self Report)	Tampere and Vantaa, Finland	824	0.055	15-17 years	15.5 years (SD=0.39)	Teen	17.6 years (SD=0.4)	Teen	Male	No information given	2 years	OR = 4.132 (p=0.002, 95% CI 1.692–10.092)	Worsened significantly
8	3	Väänänen, J. M., Fröjd, S., Ranta, K., Marttunen, M., Helminen, M., & Kaltiala-Heino, R.	2011	Relationship between social phobia and depression differs between boys and girls in mid-adolescence	Väänänen, J. M., Fröjd, S., Ranta, K., Marttunen, M., Helminen, M., & Kaltiala-Heino, R. (2011). Relationship between social phobia and depression differs between boys and girls in mid-adolescence. Journal of affective disorders, 133(1-2), 97-104.	Adolescent Mental Health Cohort Study	Baseline data collected in 9th gade (2002-03), with one follow-up 2 years later (2004-05)	Longitudinal population-based prospective study	School-based	Binary logistic regression	Social phobia (SP): based on the Social Phobia Inventory (SPIN) clinical cut-off score	Questionnaire with established cut off	Social Phobia/Anxiety Disorder	Depression: based on Finnish modification of the 13-item Beck Depression Inventory (RBDI) cut-off score	Mood	Child	No controls in this analysis	Tampere and Vantaa, Finland	1017	0.049	15-17 years	15.5 years (SD=0.39)	Teen	17.6 years (SD=0.4)	Teen	Female	No information given	2 years	OR = 2.1 (p>0.05, 95% CI 0.9–5.2)	Worsened
8	4	Väänänen, J. M., Fröjd, S., Ranta, K., Marttunen, M., Helminen, M., & Kaltiala-Heino, R.	2011	Relationship between social phobia and depression differs between boys and girls in mid-adolescence	Väänänen, J. M., Fröjd, S., Ranta, K., Marttunen, M., Helminen, M., & Kaltiala-Heino, R. (2011). Relationship between social phobia and depression differs between boys and girls in mid-adolescence. Journal of affective disorders, 133(1-2), 97-104.	Adolescent Mental Health Cohort Study	Baseline data collected in 9th gade (2002-03), with one follow-up 2 years later (2004-05)	Longitudinal population-based prospective study	School-based	Binary logistic regression	Social phobia (SP): based on the Social Phobia Inventory (SPIN) clinical cut-off score	Questionnaire with established cut off	Social Phobia/Anxiety Disorder	Depression: based on Finnish modification of the 13-item Beck Depression Inventory (RBDI) cut-off score	Mood	Child	1) age 2) family structure (1=living with biological parents, 0=other) 3) parents' highest education level 4) externalising symptoms at wave 1 (Youth Self Report)	Tampere and Vantaa, Finland	1017	0.049	15-17 years	15.5 years (SD=0.39)	Teen	17.6 years (SD=0.4)	Teen	Female	No information given	2 years	OR = 2.265 (p>0.05, 95% CI 0.917–5.595)	Worsened
9	1	Aparicio, E., Canals, J., Voltas, N., Hernández-Martínez, C., & Arija, V.	2013	Emotional psychopathology and increased adiposity: Follow-up study in adolescents	Aparicio, E., Canals, J., Voltas, N., Hernández-Martínez, C., & Arija, V. (2013). Emotional psychopathology and increased adiposity: Follow-up study in adolescents. Journal of adolescence, 36(2), 319-330.	Primary data collection from school aged children and their parents	Baseline data collection began in 2007 at age 10.2 years, with wave 2 one year later, and final follow-up two years later than wave 2	Longitudinal study	School-based	Multiple linear regression models	Separation anxiety disorder: based on the MINI-International Neuropsychiatric Interview for Kids (MINI-Kid), for diagnosis based on DSM-IV and ICD-10 criteria	Diagnostic interview/assessment	Separation Anxiety Disorder	Waist circumference (WC): change in WC from baseline to endpoint	Health	Child	1) Major depressive episode (MINI-Kid interview) 2) WC at baseline 3) Age 4) Dietary quality 5) Physical activity 6) Body satisfaction 7) Dysthymia diagnosis (MINI-Kid interview) 8) Other anxiety sub-categories	Reus, Catalonia, Spain	87	0.057	10-13 years	10.1 years (SD=0.9)	Pre-teen	13.4 years (SD=0.9)	Teen	Male	No information given	3 years	B (unstandardized coefficient) = 1.54 (SE=2.64; p=.560)	Worsened	"We observed a relationship between anxiety and depression in preadolescence and increased weight, adiposity and distribution of abdominal fat during adolescence" "We found that anxiety leads to increased anthropometric and body composition parameters, with differences observed according to sex and the type and severity of anxiety"	1) "prospective design in a non-clinical population enabled us to use a sample of schoolchildren at risk of emotional psychopathology and a group of control subjects" 2) 3-year follow-up "able to assess the effect of the psychopathology on the increase in adiposity frompreadolescence to adolescence" 3) diagnoses of conditions were analysed 4) outcomes "measured by qualified personnel using a stan…	1) %BF as an outcome "has limitations at critical stages of development, does not detect small changes with sufficient accuracy" 2) limited sample size and follow-up rate 3) lack of control variables "such as ethnicity, pubertal stage, maternal obesity and maternal depression, among others"	Moderate
9	2	Aparicio, E., Canals, J., Voltas, N., Hernández-Martínez, C., & Arija, V.	2013	Emotional psychopathology and increased adiposity: Follow-up study in adolescents	Aparicio, E., Canals, J., Voltas, N., Hernández-Martínez, C., & Arija, V. (2013). Emotional psychopathology and increased adiposity: Follow-up study in adolescents. Journal of adolescence, 36(2), 319-330.	Primary data collection from school aged children and their parents	Baseline data collection began in 2007 at age 10.2 years, with wave 2 one year later, and final follow-up two years later than wave 2	Longitudinal study	School-based	Multiple linear regression models	Generalised anxiety disorder: based on the MINI-International Neuropsychiatric Interview for Kids (MINI-Kid), for diagnosis based on DSM-IV and ICD-10 criteria	Diagnostic interview/assessment	Generalised Anxiety Disorder	Waist circumference (WC): change in WC from baseline to endpoint	Health	Child	1) Major depressive episode (MINI-Kid interview) 2) WC at baseline 3) Age 4) Dietary quality 5) Physical activity 6) Body satisfaction 7) Dysthymia diagnosis (MINI-Kid interview) 8) Other anxiety sub-categories	Reus, Catalonia, Spain	87	0.115	10-13 years	10.1 years (SD=0.9)	Pre-teen	13.4 years (SD=0.9)	Teen	Male	No information given	3 years	B = -0.47 (SE=2.01; p=.813)	Improved
9	3	Aparicio, E., Canals, J., Voltas, N., Hernández-Martínez, C., & Arija, V.	2013	Emotional psychopathology and increased adiposity: Follow-up study in adolescents	Aparicio, E., Canals, J., Voltas, N., Hernández-Martínez, C., & Arija, V. (2013). Emotional psychopathology and increased adiposity: Follow-up study in adolescents. Journal of adolescence, 36(2), 319-330.	Primary data collection from school aged children and their parents	Baseline data collection began in 2007 at age 10.2 years, with wave 2 one year later, and final follow-up two years later than wave 2	Longitudinal study	School-based	Multiple linear regression models	Panic disorder: based on the MINI-International Neuropsychiatric Interview for Kids (MINI-Kid), for diagnosis based on DSM-IV and ICD-10 criteria	Diagnostic interview/assessment	Panic Disorder/Attack	Waist circumference (WC): change in WC from baseline to endpoint	Health	Child	1) Major depressive episode (MINI-Kid interview) 2) WC at baseline 3) Age 4) Dietary quality 5) Physical activity 6) Body satisfaction 7) Dysthymia diagnosis (MINI-Kid interview) 8) Other anxiety sub-categories	Reus, Catalonia, Spain	87	0.023	10-13 years	10.1 years (SD=0.9)	Pre-teen	13.4 years (SD=0.9)	Teen	Male	No information given	3 years	B = 5.56 (SE=3.82; p=.151)	Worsened
9	4	Aparicio, E., Canals, J., Voltas, N., Hernández-Martínez, C., & Arija, V.	2013	Emotional psychopathology and increased adiposity: Follow-up study in adolescents	Aparicio, E., Canals, J., Voltas, N., Hernández-Martínez, C., & Arija, V. (2013). Emotional psychopathology and increased adiposity: Follow-up study in adolescents. Journal of adolescence, 36(2), 319-330.	Primary data collection from school aged children and their parents	Baseline data collection began in 2007 at age 10.2 years, with wave 2 one year later, and final follow-up two years later than wave 2	Longitudinal study	School-based	Multiple linear regression models	Social anxiety disorders: based on the MINI-International Neuropsychiatric Interview for Kids (MINI-Kid), for diagnosis based on DSM-IV and ICD-10 criteria	Diagnostic interview/assessment	Social Phobia/Anxiety Disorder	Waist circumference (WC): change in WC from baseline to endpoint	Health	Child	1) Major depressive episode (MINI-Kid interview) 2) WC at baseline 3) Age 4) Dietary quality 5) Physical activity 6) Body satisfaction 7) Dysthymia diagnosis (MINI-Kid interview) 8) Other anxiety sub-categories	Reus, Catalonia, Spain	87	0.034	10-13 years	10.1 years (SD=0.9)	Pre-teen	13.4 years (SD=0.9)	Teen	Male	No information given	3 years	B = 9.59 (SE=3.35; p=.006)	Worsened significantly
9	5	Aparicio, E., Canals, J., Voltas, N., Hernández-Martínez, C., & Arija, V.	2013	Emotional psychopathology and increased adiposity: Follow-up study in adolescents	Aparicio, E., Canals, J., Voltas, N., Hernández-Martínez, C., & Arija, V. (2013). Emotional psychopathology and increased adiposity: Follow-up study in adolescents. Journal of adolescence, 36(2), 319-330.	Primary data collection from school aged children and their parents	Baseline data collection began in 2007 at age 10.2 years, with wave 2 one year later, and final follow-up two years later than wave 2	Longitudinal study	School-based	Multiple linear regression models	Separation anxiety disorder: based on the MINI-International Neuropsychiatric Interview for Kids (MINI-Kid), for diagnosis based on DSM-IV and ICD-10 criteria	Diagnostic interview/assessment	Separation Anxiety Disorder	BMI: based on weight and height	Health	Child	1) Major depressive episode (MINI-Kid interview) 2) WC at baseline 3) Age 4) Dietary quality 5) Physical activity 6) Body satisfaction 7) Dysthymia diagnosis (MINI-Kid interview) 8) Other anxiety sub-categories	Reus, Catalonia, Spain	87	0.057	10-13 years	10.1 years (SD=0.9)	Pre-teen	13.4 years (SD=0.9)	Teen	Male	No information given	3 years	B (unstandardized coefficient) = -0.60 (SE=.96; p=.531)	Improved
9	6	Aparicio, E., Canals, J., Voltas, N., Hernández-Martínez, C., & Arija, V.	2013	Emotional psychopathology and increased adiposity: Follow-up study in adolescents	Aparicio, E., Canals, J., Voltas, N., Hernández-Martínez, C., & Arija, V. (2013). Emotional psychopathology and increased adiposity: Follow-up study in adolescents. Journal of adolescence, 36(2), 319-330.	Primary data collection from school aged children and their parents	Baseline data collection began in 2007 at age 10.2 years, with wave 2 one year later, and final follow-up two years later than wave 2	Longitudinal study	School-based	Multiple linear regression models	Generalised anxiety disorder: based on the MINI-International Neuropsychiatric Interview for Kids (MINI-Kid), for diagnosis based on DSM-IV and ICD-10 criteria	Diagnostic interview/assessment	Generalised Anxiety Disorder	BMI: based on weight and height	Health	Child	1) Major depressive episode (MINI-Kid interview) 2) WC at baseline 3) Age 4) Dietary quality 5) Physical activity 6) Body satisfaction 7) Dysthymia diagnosis (MINI-Kid interview) 8) Other anxiety sub-categories	Reus, Catalonia, Spain	87	0.115	10-13 years	10.1 years (SD=0.9)	Pre-teen	13.4 years (SD=0.9)	Teen	Male	No information given	3 years	B = -0.14 (SE=.67; p=.828)	Improved
9	7	Aparicio, E., Canals, J., Voltas, N., Hernández-Martínez, C., & Arija, V.	2013	Emotional psychopathology and increased adiposity: Follow-up study in adolescents	Aparicio, E., Canals, J., Voltas, N., Hernández-Martínez, C., & Arija, V. (2013). Emotional psychopathology and increased adiposity: Follow-up study in adolescents. Journal of adolescence, 36(2), 319-330.	Primary data collection from school aged children and their parents	Baseline data collection began in 2007 at age 10.2 years, with wave 2 one year later, and final follow-up two years later than wave 2	Longitudinal study	School-based	Multiple linear regression models	Panic disorder: based on the MINI-International Neuropsychiatric Interview for Kids (MINI-Kid), for diagnosis based on DSM-IV and ICD-10 criteria	Diagnostic interview/assessment	Panic Disorder/Attack	BMI: based on weight and height	Health	Child	1) Major depressive episode (MINI-Kid interview) 2) WC at baseline 3) Age 4) Dietary quality 5) Physical activity 6) Body satisfaction 7) Dysthymia diagnosis (MINI-Kid interview) 8) Other anxiety sub-categories	Reus, Catalonia, Spain	87	0.023	10-13 years	10.1 years (SD=0.9)	Pre-teen	13.4 years (SD=0.9)	Teen	Male	No information given	3 years	B = 2.83 (SE=1.37; p=.043)	Worsened significantly
9	8	Aparicio, E., Canals, J., Voltas, N., Hernández-Martínez, C., & Arija, V.	2013	Emotional psychopathology and increased adiposity: Follow-up study in adolescents	Aparicio, E., Canals, J., Voltas, N., Hernández-Martínez, C., & Arija, V. (2013). Emotional psychopathology and increased adiposity: Follow-up study in adolescents. Journal of adolescence, 36(2), 319-330.	Primary data collection from school aged children and their parents	Baseline data collection began in 2007 at age 10.2 years, with wave 2 one year later, and final follow-up two years later than wave 2	Longitudinal study	School-based	Multiple linear regression models	Social anxiety disorders: based on the MINI-International Neuropsychiatric Interview for Kids (MINI-Kid), for diagnosis based on DSM-IV and ICD-10 criteria	Diagnostic interview/assessment	Social Phobia/Anxiety Disorder	BMI: based on weight and height	Health	Child	1) Major depressive episode (MINI-Kid interview) 2) WC at baseline 3) Age 4) Dietary quality 5) Physical activity 6) Body satisfaction 7) Dysthymia diagnosis (MINI-Kid interview) 8) Other anxiety sub-categories	Reus, Catalonia, Spain	87	0.034	10-13 years	10.1 years (SD=0.9)	Pre-teen	13.4 years (SD=0.9)	Teen	Male	No information given	3 years	B = 2.90 (SE=1.21; p=.019)	Worsened significantly
9	9	Aparicio, E., Canals, J., Voltas, N., Hernández-Martínez, C., & Arija, V.	2013	Emotional psychopathology and increased adiposity: Follow-up study in adolescents	Aparicio, E., Canals, J., Voltas, N., Hernández-Martínez, C., & Arija, V. (2013). Emotional psychopathology and increased adiposity: Follow-up study in adolescents. Journal of adolescence, 36(2), 319-330.	Primary data collection from school aged children and their parents	Baseline data collection began in 2007 at age 10.2 years, with wave 2 one year later, and final follow-up two years later than wave 2	Longitudinal study	School-based	Multiple linear regression models	Separation anxiety disorder: based on the MINI-International Neuropsychiatric Interview for Kids (MINI-Kid), for diagnosis based on DSM-IV and ICD-10 criteria	Diagnostic interview/assessment	Separation Anxiety Disorder	% body fat (%BF): based on TANITA TBF-300 body composition analyzer	Health	Child	1) Major depressive episode (MINI-Kid interview) 2) WC at baseline 3) Age 4) Dietary quality 5) Physical activity 6) Body satisfaction 7) Dysthymia diagnosis (MINI-Kid interview) 8) Other anxiety sub-categories	Reus, Catalonia, Spain	87	0.057	10-13 years	10.1 years (SD=0.9)	Pre-teen	13.4 years (SD=0.9)	Teen	Male	No information given	3 years	B (unstandardized coefficient) = -0.95 (SE=2.70; p=.724)	Improved
9	10	Aparicio, E., Canals, J., Voltas, N., Hernández-Martínez, C., & Arija, V.	2013	Emotional psychopathology and increased adiposity: Follow-up study in adolescents	Aparicio, E., Canals, J., Voltas, N., Hernández-Martínez, C., & Arija, V. (2013). Emotional psychopathology and increased adiposity: Follow-up study in adolescents. Journal of adolescence, 36(2), 319-330.	Primary data collection from school aged children and their parents	Baseline data collection began in 2007 at age 10.2 years, with wave 2 one year later, and final follow-up two years later than wave 2	Longitudinal study	School-based	Multiple linear regression models	Generalised anxiety disorder: based on the MINI-International Neuropsychiatric Interview for Kids (MINI-Kid), for diagnosis based on DSM-IV and ICD-10 criteria	Diagnostic interview/assessment	Generalised Anxiety Disorder	% body fat (%BF): based on TANITA TBF-300 body composition analyzer	Health	Child	1) Major depressive episode (MINI-Kid interview) 2) WC at baseline 3) Age 4) Dietary quality 5) Physical activity 6) Body satisfaction 7) Dysthymia diagnosis (MINI-Kid interview) 8) Other anxiety sub-categories	Reus, Catalonia, Spain	87	0.115	10-13 years	10.1 years (SD=0.9)	Pre-teen	13.4 years (SD=0.9)	Teen	Male	No information given	3 years	B = 1.04 (SE=2.02; p=.608)	Worsened
9	11	Aparicio, E., Canals, J., Voltas, N., Hernández-Martínez, C., & Arija, V.	2013	Emotional psychopathology and increased adiposity: Follow-up study in adolescents	Aparicio, E., Canals, J., Voltas, N., Hernández-Martínez, C., & Arija, V. (2013). Emotional psychopathology and increased adiposity: Follow-up study in adolescents. Journal of adolescence, 36(2), 319-330.	Primary data collection from school aged children and their parents	Baseline data collection began in 2007 at age 10.2 years, with wave 2 one year later, and final follow-up two years later than wave 2	Longitudinal study	School-based	Multiple linear regression models	Panic disorder: based on the MINI-International Neuropsychiatric Interview for Kids (MINI-Kid), for diagnosis based on DSM-IV and ICD-10 criteria	Diagnostic interview/assessment	Panic Disorder/Attack	% body fat (%BF): based on TANITA TBF-300 body composition analyzer	Health	Child	1) Major depressive episode (MINI-Kid interview) 2) WC at baseline 3) Age 4) Dietary quality 5) Physical activity 6) Body satisfaction 7) Dysthymia diagnosis (MINI-Kid interview) 8) Other anxiety sub-categories	Reus, Catalonia, Spain	87	0.023	10-13 years	10.1 years (SD=0.9)	Pre-teen	13.4 years (SD=0.9)	Teen	Male	No information given	3 years	B = 4.33 (SE=3.80; p=.260)	Worsened
9	12	Aparicio, E., Canals, J., Voltas, N., Hernández-Martínez, C., & Arija, V.	2013	Emotional psychopathology and increased adiposity: Follow-up study in adolescents	Aparicio, E., Canals, J., Voltas, N., Hernández-Martínez, C., & Arija, V. (2013). Emotional psychopathology and increased adiposity: Follow-up study in adolescents. Journal of adolescence, 36(2), 319-330.	Primary data collection from school aged children and their parents	Baseline data collection began in 2007 at age 10.2 years, with wave 2 one year later, and final follow-up two years later than wave 2	Longitudinal study	School-based	Multiple linear regression models	Social anxiety disorders: based on the MINI-International Neuropsychiatric Interview for Kids (MINI-Kid), for diagnosis based on DSM-IV and ICD-10 criteria	Diagnostic interview/assessment	Social Phobia/Anxiety Disorder	% body fat (%BF): based on TANITA TBF-300 body composition analyzer	Health	Child	1) Major depressive episode (MINI-Kid interview) 2) WC at baseline 3) Age 4) Dietary quality 5) Physical activity 6) Body satisfaction 7) Dysthymia diagnosis (MINI-Kid interview) 8) Other anxiety sub-categories	Reus, Catalonia, Spain	87	0.034	10-13 years	10.1 years (SD=0.9)	Pre-teen	13.4 years (SD=0.9)	Teen	Male	No information given	3 years	B = 5.92 (SE=3.38; p=.085)	Worsened
9	13	Aparicio, E., Canals, J., Voltas, N., Hernández-Martínez, C., & Arija, V.	2013	Emotional psychopathology and increased adiposity: Follow-up study in adolescents	Aparicio, E., Canals, J., Voltas, N., Hernández-Martínez, C., & Arija, V. (2013). Emotional psychopathology and increased adiposity: Follow-up study in adolescents. Journal of adolescence, 36(2), 319-330.	Primary data collection from school aged children and their parents	Baseline data collection began in 2007 at age 10.2 years, with wave 2 one year later, and final follow-up two years later than wave 2	Longitudinal study	School-based	Multiple linear regression models	Separation anxiety disorder: based on the MINI-International Neuropsychiatric Interview for Kids (MINI-Kid), for diagnosis based on DSM-IV and ICD-10 criteria	Diagnostic interview/assessment	Separation Anxiety Disorder	Waist circumference (WC): change in WC from baseline to endpoint	Health	Child	1) Major depressive episode (MINI-Kid interview) 2) WC at baseline 3) Age 4) Dietary quality 5) Physical activity 6) Body satisfaction 7) Dysthymia diagnosis (MINI-Kid interview) 8) Other anxiety sub-categories	Reus, Catalonia, Spain	142	0.056	10-13 years	10.4 years (SD=0.9)	Pre-teen	13.6 years (SD=0.9)	Teen	Female	No information given	3 years	B (unstandardized coefficient) = -0.05 (SE=2.13; p=.980)	Improved
9	14	Aparicio, E., Canals, J., Voltas, N., Hernández-Martínez, C., & Arija, V.	2013	Emotional psychopathology and increased adiposity: Follow-up study in adolescents	Aparicio, E., Canals, J., Voltas, N., Hernández-Martínez, C., & Arija, V. (2013). Emotional psychopathology and increased adiposity: Follow-up study in adolescents. Journal of adolescence, 36(2), 319-330.	Primary data collection from school aged children and their parents	Baseline data collection began in 2007 at age 10.2 years, with wave 2 one year later, and final follow-up two years later than wave 2	Longitudinal study	School-based	Multiple linear regression models	Generalised anxiety disorder: based on the MINI-International Neuropsychiatric Interview for Kids (MINI-Kid), for diagnosis based on DSM-IV and ICD-10 criteria	Diagnostic interview/assessment	Generalised Anxiety Disorder	Waist circumference (WC): change in WC from baseline to endpoint	Health	Child	1) Major depressive episode (MINI-Kid interview) 2) WC at baseline 3) Age 4) Dietary quality 5) Physical activity 6) Body satisfaction 7) Dysthymia diagnosis (MINI-Kid interview) 8) Other anxiety sub-categories	Reus, Catalonia, Spain	142	0.141	10-13 years	10.4 years (SD=0.9)	Pre-teen	13.6 years (SD=0.9)	Teen	Female	No information given	3 years	B = 1.04 (SE=1.54; p=.502)	Worsened
9	15	Aparicio, E., Canals, J., Voltas, N., Hernández-Martínez, C., & Arija, V.	2013	Emotional psychopathology and increased adiposity: Follow-up study in adolescents	Aparicio, E., Canals, J., Voltas, N., Hernández-Martínez, C., & Arija, V. (2013). Emotional psychopathology and increased adiposity: Follow-up study in adolescents. Journal of adolescence, 36(2), 319-330.	Primary data collection from school aged children and their parents	Baseline data collection began in 2007 at age 10.2 years, with wave 2 one year later, and final follow-up two years later than wave 2	Longitudinal study	School-based	Multiple linear regression models	Panic disorder: based on the MINI-International Neuropsychiatric Interview for Kids (MINI-Kid), for diagnosis based on DSM-IV and ICD-10 criteria	Diagnostic interview/assessment	Panic Disorder/Attack	Waist circumference (WC): change in WC from baseline to endpoint	Health	Child	1) Major depressive episode (MINI-Kid interview) 2) WC at baseline 3) Age 4) Dietary quality 5) Physical activity 6) Body satisfaction 7) Dysthymia diagnosis (MINI-Kid interview) 8) Other anxiety sub-categories	Reus, Catalonia, Spain	142	0.014	10-13 years	10.4 years (SD=0.9)	Pre-teen	13.6 years (SD=0.9)	Teen	Female	No information given	3 years	B = .58 (SE=3.88; p=.988)	Worsened
9	16	Aparicio, E., Canals, J., Voltas, N., Hernández-Martínez, C., & Arija, V.	2013	Emotional psychopathology and increased adiposity: Follow-up study in adolescents	Aparicio, E., Canals, J., Voltas, N., Hernández-Martínez, C., & Arija, V. (2013). Emotional psychopathology and increased adiposity: Follow-up study in adolescents. Journal of adolescence, 36(2), 319-330.	Primary data collection from school aged children and their parents	Baseline data collection began in 2007 at age 10.2 years, with wave 2 one year later, and final follow-up two years later than wave 2	Longitudinal study	School-based	Multiple linear regression models	Social anxiety disorders: based on the MINI-International Neuropsychiatric Interview for Kids (MINI-Kid), for diagnosis based on DSM-IV and ICD-10 criteria	Diagnostic interview/assessment	Social Phobia/Anxiety Disorder	Waist circumference (WC): change in WC from baseline to endpoint	Health	Child	1) Major depressive episode (MINI-Kid interview) 2) WC at baseline 3) Age 4) Dietary quality 5) Physical activity 6) Body satisfaction 7) Dysthymia diagnosis (MINI-Kid interview) 8) Other anxiety sub-categories	Reus, Catalonia, Spain	142	0.07	10-13 years	10.4 years (SD=0.9)	Pre-teen	13.6 years (SD=0.9)	Teen	Female	No information given	3 years	B = -0.22 (SE=2.10; p=.914)	Improved
9	17	Aparicio, E., Canals, J., Voltas, N., Hernández-Martínez, C., & Arija, V.	2013	Emotional psychopathology and increased adiposity: Follow-up study in adolescents	Aparicio, E., Canals, J., Voltas, N., Hernández-Martínez, C., & Arija, V. (2013). Emotional psychopathology and increased adiposity: Follow-up study in adolescents. Journal of adolescence, 36(2), 319-330.	Primary data collection from school aged children and their parents	Baseline data collection began in 2007 at age 10.2 years, with wave 2 one year later, and final follow-up two years later than wave 2	Longitudinal study	School-based	Multiple linear regression models	Separation anxiety disorder: based on the MINI-International Neuropsychiatric Interview for Kids (MINI-Kid), for diagnosis based on DSM-IV and ICD-10 criteria	Diagnostic interview/assessment	Separation Anxiety Disorder	BMI: based on weight and height	Health	Child	1) Major depressive episode (MINI-Kid interview) 2) WC at baseline 3) Age 4) Dietary quality 5) Physical activity 6) Body satisfaction 7) Dysthymia diagnosis (MINI-Kid interview) 8) Other anxiety sub-categories	Reus, Catalonia, Spain	142	0.056	10-13 years	10.4 years (SD=0.9)	Pre-teen	13.6 years (SD=0.9)	Teen	Female	No information given	3 years	B (unstandardized coefficient) = -0.58 (SE=.71; p=.414)	Improved
9	18	Aparicio, E., Canals, J., Voltas, N., Hernández-Martínez, C., & Arija, V.	2013	Emotional psychopathology and increased adiposity: Follow-up study in adolescents	Aparicio, E., Canals, J., Voltas, N., Hernández-Martínez, C., & Arija, V. (2013). Emotional psychopathology and increased adiposity: Follow-up study in adolescents. Journal of adolescence, 36(2), 319-330.	Primary data collection from school aged children and their parents	Baseline data collection began in 2007 at age 10.2 years, with wave 2 one year later, and final follow-up two years later than wave 2	Longitudinal study	School-based	Multiple linear regression models	Generalised anxiety disorder: based on the MINI-International Neuropsychiatric Interview for Kids (MINI-Kid), for diagnosis based on DSM-IV and ICD-10 criteria	Diagnostic interview/assessment	Generalised Anxiety Disorder	BMI: based on weight and height	Health	Child	1) Major depressive episode (MINI-Kid interview) 2) WC at baseline 3) Age 4) Dietary quality 5) Physical activity 6) Body satisfaction 7) Dysthymia diagnosis (MINI-Kid interview) 8) Other anxiety sub-categories	Reus, Catalonia, Spain	142	0.141	10-13 years	10.4 years (SD=0.9)	Pre-teen	13.6 years (SD=0.9)	Teen	Female	No information given	3 years	B = -0.001 (SE=.52; p=.998)	Improved
9	19	Aparicio, E., Canals, J., Voltas, N., Hernández-Martínez, C., & Arija, V.	2013	Emotional psychopathology and increased adiposity: Follow-up study in adolescents	Aparicio, E., Canals, J., Voltas, N., Hernández-Martínez, C., & Arija, V. (2013). Emotional psychopathology and increased adiposity: Follow-up study in adolescents. Journal of adolescence, 36(2), 319-330.	Primary data collection from school aged children and their parents	Baseline data collection began in 2007 at age 10.2 years, with wave 2 one year later, and final follow-up two years later than wave 2	Longitudinal study	School-based	Multiple linear regression models	Panic disorder: based on the MINI-International Neuropsychiatric Interview for Kids (MINI-Kid), for diagnosis based on DSM-IV and ICD-10 criteria	Diagnostic interview/assessment	Panic Disorder/Attack	BMI: based on weight and height	Health	Child	1) Major depressive episode (MINI-Kid interview) 2) WC at baseline 3) Age 4) Dietary quality 5) Physical activity 6) Body satisfaction 7) Dysthymia diagnosis (MINI-Kid interview) 8) Other anxiety sub-categories	Reus, Catalonia, Spain	142	0.014	10-13 years	10.4 years (SD=0.9)	Pre-teen	13.6 years (SD=0.9)	Teen	Female	No information given	3 years	B = .39 (SE=1.31; p=.763)	Worsened
9	20	Aparicio, E., Canals, J., Voltas, N., Hernández-Martínez, C., & Arija, V.	2013	Emotional psychopathology and increased adiposity: Follow-up study in adolescents	Aparicio, E., Canals, J., Voltas, N., Hernández-Martínez, C., & Arija, V. (2013). Emotional psychopathology and increased adiposity: Follow-up study in adolescents. Journal of adolescence, 36(2), 319-330.	Primary data collection from school aged children and their parents	Baseline data collection began in 2007 at age 10.2 years, with wave 2 one year later, and final follow-up two years later than wave 2	Longitudinal study	School-based	Multiple linear regression models	Social anxiety disorders: based on the MINI-International Neuropsychiatric Interview for Kids (MINI-Kid), for diagnosis based on DSM-IV and ICD-10 criteria	Diagnostic interview/assessment	Social Phobia/Anxiety Disorder	BMI: based on weight and height	Health	Child	1) Major depressive episode (MINI-Kid interview) 2) WC at baseline 3) Age 4) Dietary quality 5) Physical activity 6) Body satisfaction 7) Dysthymia diagnosis (MINI-Kid interview) 8) Other anxiety sub-categories	Reus, Catalonia, Spain	142	0.07	10-13 years	10.4 years (SD=0.9)	Pre-teen	13.6 years (SD=0.9)	Teen	Female	No information given	3 years	B = -0.14 (SE=.70; p=.834)	Improved
9	21	Aparicio, E., Canals, J., Voltas, N., Hernández-Martínez, C., & Arija, V.	2013	Emotional psychopathology and increased adiposity: Follow-up study in adolescents	Aparicio, E., Canals, J., Voltas, N., Hernández-Martínez, C., & Arija, V. (2013). Emotional psychopathology and increased adiposity: Follow-up study in adolescents. Journal of adolescence, 36(2), 319-330.	Primary data collection from school aged children and their parents	Baseline data collection began in 2007 at age 10.2 years, with wave 2 one year later, and final follow-up two years later than wave 2	Longitudinal study	School-based	Multiple linear regression models	Separation anxiety disorder: based on the MINI-International Neuropsychiatric Interview for Kids (MINI-Kid), for diagnosis based on DSM-IV and ICD-10 criteria	Diagnostic interview/assessment	Separation Anxiety Disorder	% body fat (%BF): based on TANITA TBF-300 body composition analyzer	Health	Child	1) Major depressive episode (MINI-Kid interview) 2) WC at baseline 3) Age 4) Dietary quality 5) Physical activity 6) Body satisfaction 7) Dysthymia diagnosis (MINI-Kid interview) 8) Other anxiety sub-categories	Reus, Catalonia, Spain	142	0.056	10-13 years	10.4 years (SD=0.9)	Pre-teen	13.6 years (SD=0.9)	Teen	Female	No information given	3 years	B (unstandardized coefficient) = -2.34 (SE=2.01; p=.247)	Improved
9	22	Aparicio, E., Canals, J., Voltas, N., Hernández-Martínez, C., & Arija, V.	2013	Emotional psychopathology and increased adiposity: Follow-up study in adolescents	Aparicio, E., Canals, J., Voltas, N., Hernández-Martínez, C., & Arija, V. (2013). Emotional psychopathology and increased adiposity: Follow-up study in adolescents. Journal of adolescence, 36(2), 319-330.	Primary data collection from school aged children and their parents	Baseline data collection began in 2007 at age 10.2 years, with wave 2 one year later, and final follow-up two years later than wave 2	Longitudinal study	School-based	Multiple linear regression models	Generalised anxiety disorder: based on the MINI-International Neuropsychiatric Interview for Kids (MINI-Kid), for diagnosis based on DSM-IV and ICD-10 criteria	Diagnostic interview/assessment	Generalised Anxiety Disorder	% body fat (%BF): based on TANITA TBF-300 body composition analyzer	Health	Child	1) Major depressive episode (MINI-Kid interview) 2) WC at baseline 3) Age 4) Dietary quality 5) Physical activity 6) Body satisfaction 7) Dysthymia diagnosis (MINI-Kid interview) 8) Other anxiety sub-categories	Reus, Catalonia, Spain	142	0.141	10-13 years	10.4 years (SD=0.9)	Pre-teen	13.6 years (SD=0.9)	Teen	Female	No information given	3 years	B = 1.31 (SE=1.46; p=.370)	Worsened
9	23	Aparicio, E., Canals, J., Voltas, N., Hernández-Martínez, C., & Arija, V.	2013	Emotional psychopathology and increased adiposity: Follow-up study in adolescents	Aparicio, E., Canals, J., Voltas, N., Hernández-Martínez, C., & Arija, V. (2013). Emotional psychopathology and increased adiposity: Follow-up study in adolescents. Journal of adolescence, 36(2), 319-330.	Primary data collection from school aged children and their parents	Baseline data collection began in 2007 at age 10.2 years, with wave 2 one year later, and final follow-up two years later than wave 2	Longitudinal study	School-based	Multiple linear regression models	Panic disorder: based on the MINI-International Neuropsychiatric Interview for Kids (MINI-Kid), for diagnosis based on DSM-IV and ICD-10 criteria	Diagnostic interview/assessment	Panic Disorder/Attack	% body fat (%BF): based on TANITA TBF-300 body composition analyzer	Health	Child	1) Major depressive episode (MINI-Kid interview) 2) WC at baseline 3) Age 4) Dietary quality 5) Physical activity 6) Body satisfaction 7) Dysthymia diagnosis (MINI-Kid interview) 8) Other anxiety sub-categories	Reus, Catalonia, Spain	142	0.014	10-13 years	10.4 years (SD=0.9)	Pre-teen	13.6 years (SD=0.9)	Teen	Female	No information given	3 years	B = 3.09 (SE=3.68; p=.403)	Worsened
9	24	Aparicio, E., Canals, J., Voltas, N., Hernández-Martínez, C., & Arija, V.	2013	Emotional psychopathology and increased adiposity: Follow-up study in adolescents	Aparicio, E., Canals, J., Voltas, N., Hernández-Martínez, C., & Arija, V. (2013). Emotional psychopathology and increased adiposity: Follow-up study in adolescents. Journal of adolescence, 36(2), 319-330.	Primary data collection from school aged children and their parents	Baseline data collection began in 2007 at age 10.2 years, with wave 2 one year later, and final follow-up two years later than wave 2	Longitudinal study	School-based	Multiple linear regression models	Social anxiety disorders: based on the MINI-International Neuropsychiatric Interview for Kids (MINI-Kid), for diagnosis based on DSM-IV and ICD-10 criteria	Diagnostic interview/assessment	Social Phobia/Anxiety Disorder	% body fat (%BF): based on TANITA TBF-300 body composition analyzer	Health	Child	1) Major depressive episode (MINI-Kid interview) 2) WC at baseline 3) Age 4) Dietary quality 5) Physical activity 6) Body satisfaction 7) Dysthymia diagnosis (MINI-Kid interview) 8) Other anxiety sub-categories	Reus, Catalonia, Spain	142	0.07	10-13 years	10.4 years (SD=0.9)	Pre-teen	13.6 years (SD=0.9)	Teen	Female	No information given	3 years	B = -2.13 (SE=1.99; p=.286)	Improved
10	1	Väänänen, J. M., Isomaa, R., Kaltiala-Heino, R., Fröjd, S., Helminen, M., & Marttunen, M.	2014	Decrease in self-esteem mediates the association between symptoms of social phobia and depression in middle adolescence in a sex-specific manner: a 2-year follow-up of a prospective population cohort study	Väänänen, J. M., Isomaa, R., Kaltiala-Heino, R., Fröjd, S., Helminen, M., & Marttunen, M. (2014). Decrease in self-esteem mediates the association between symptoms of social phobia and depression in middle adolescence in a sex-specific manner: a 2-year follow-up of a prospective population cohort study. BMC psychiatry, 14(1), 1-8.	Adolescent Mental Health Cohort Study	Baseline data collected in 9th gade (2002-03), with one follow-up 2 years later (2004-05)	Longitudinal population cohort study	School-based	Logistic regression analysis	Social phobia (SP): based on the Social Phobia Inventory (SPIN) clinical cut-off score	Questionnaire with established cut off	Social Phobia/Anxiety Disorder	Depression: based on Finnish modification of the 13-item Beck Depression Inventory (RBDI) cut-off score	Mood	Child	1) age 2) family structure (1=living with biological parents, 0=other) 3) parents' highest education level 4) externalising symptoms at wave 1 (Youth Self Report)	Tampere and Vantaa, Finland	831	0.286	15-17 years	15.5 years (SD=0.39)	Teen	17.6 years (SD=0.4)	Teen	Male	No information given	2 years	OR = 3.667 (95% CI: 1.54-8.76, p = 0.003)	Worsened significantly	"Among boys, the association between symptoms of social phobia without symptoms of depression at 15 and symptoms of depression at 17 was mediated by decrease in self-esteem" "Among girls, the association between symptoms of depression without symptoms of social phobia and subsequent symptoms of social phobia was partially mediated by decrease in self-esteem"	1) "the mediating role of decrease in self-esteem in the associations between social phobia and depression in adolescence has not been investigated [before]" 2) "cohort may thus be considered representative of the age group studied" 3) "Externalizing symptoms were controlled for, however, which is rare in studies on depression and anxiety"	1) "drop-out during the follow-up was relatively high, and was related to symptoms of depression at baseline" 2) potentially low statistical power 3) "lack of diagnostic interviews is a limitation" 4) "lack of control for other possible disorders may affect our main results"	Strong
10	2	Väänänen, J. M., Isomaa, R., Kaltiala-Heino, R., Fröjd, S., Helminen, M., & Marttunen, M.	2014	Decrease in self-esteem mediates the association between symptoms of social phobia and depression in middle adolescence in a sex-specific manner: a 2-year follow-up of a prospective population cohort study	Väänänen, J. M., Isomaa, R., Kaltiala-Heino, R., Fröjd, S., Helminen, M., & Marttunen, M. (2014). Decrease in self-esteem mediates the association between symptoms of social phobia and depression in middle adolescence in a sex-specific manner: a 2-year follow-up of a prospective population cohort study. BMC psychiatry, 14(1), 1-8.	Adolescent Mental Health Cohort Study	Baseline data collected in 9th gade (2002-03), with one follow-up 2 years later (2004-05)	Longitudinal population cohort study	School-based	Logistic regression analysis	Social phobia (SP): based on the Social Phobia Inventory (SPIN) clinical cut-off score	Questionnaire with established cut off	Social Phobia/Anxiety Disorder	Depression: based on Finnish modification of the 13-item Beck Depression Inventory (RBDI) cut-off score	Mood	Child	1) change in self-esteem (Rosenberg Self-Esteem Scale) from time 1 to time 2, i.e. SE at T2 – SE at T1 2) age 3) family structure (1=living with biological parents, 0=other) 4) parents' highest education level 5) externalising symptoms at wave 1 (Youth Self Report)	Tampere and Vantaa, Finland	831	0.286	15-17 years	15.5 years (SD=0.39)	Teen	17.6 years (SD=0.4)	Teen	Male	No information given	2 years	OR = 1.116 (p>0.05)	Worsened
10	3	Väänänen, J. M., Isomaa, R., Kaltiala-Heino, R., Fröjd, S., Helminen, M., & Marttunen, M.	2014	Decrease in self-esteem mediates the association between symptoms of social phobia and depression in middle adolescence in a sex-specific manner: a 2-year follow-up of a prospective population cohort study	Väänänen, J. M., Isomaa, R., Kaltiala-Heino, R., Fröjd, S., Helminen, M., & Marttunen, M. (2014). Decrease in self-esteem mediates the association between symptoms of social phobia and depression in middle adolescence in a sex-specific manner: a 2-year follow-up of a prospective population cohort study. BMC psychiatry, 14(1), 1-8.	Adolescent Mental Health Cohort Study	Baseline data collected in 9th gade (2002-03), with one follow-up 2 years later (2004-05)	Longitudinal population cohort study	School-based	Logistic regression analysis	Social phobia (SP): based on the Social Phobia Inventory (SPIN) clinical cut-off score	Questionnaire with established cut off	Social Phobia/Anxiety Disorder	Self-esteem: change in self-esteem (Rosenberg Self-Esteem Scale) from time 1 to time 2, i.e. SE at T2 – SE at T1	Miscellaneous	Child	1) age 2) family structure (1=living with biological parents, 0=other) 3) parents' highest education level 4) externalising symptoms at wave 1 (Youth Self Report) 5) self-esteem at wave 1	Tampere and Vantaa, Finland	831	0.286	15-17 years	15.5 years (SD=0.39)	Teen	17.6 years (SD=0.4)	Teen	Male	No information given	2 years	OR = 0.875 (p<0.001)	Worsened significantly
10	4	Väänänen, J. M., Isomaa, R., Kaltiala-Heino, R., Fröjd, S., Helminen, M., & Marttunen, M.	2014	Decrease in self-esteem mediates the association between symptoms of social phobia and depression in middle adolescence in a sex-specific manner: a 2-year follow-up of a prospective population cohort study	Väänänen, J. M., Isomaa, R., Kaltiala-Heino, R., Fröjd, S., Helminen, M., & Marttunen, M. (2014). Decrease in self-esteem mediates the association between symptoms of social phobia and depression in middle adolescence in a sex-specific manner: a 2-year follow-up of a prospective population cohort study. BMC psychiatry, 14(1), 1-8.	Adolescent Mental Health Cohort Study	Baseline data collected in 9th gade (2002-03), with one follow-up 2 years later (2004-05)	Longitudinal population cohort study	School-based	Logistic regression analysis	Social phobia (SP): based on the Social Phobia Inventory (SPIN) clinical cut-off score	Questionnaire with established cut off	Social Phobia/Anxiety Disorder	Depression: based on Finnish modification of the 13-item Beck Depression Inventory (RBDI) cut-off score	Mood	Child	1) age 2) family structure (1=living with biological parents, 0=other) 3) parents' highest education level 4) externalising symptoms at wave 1 (Youth Self Report)	Tampere and Vantaa, Finland	1021	0.261	15-17 years	15.5 years (SD=0.39)	Teen	17.6 years (SD=0.4)	Teen	Female	No information given	2 years	OR = 2.11 (95% CI: 0.85-5.14)	Worsened
10	5	Väänänen, J. M., Isomaa, R., Kaltiala-Heino, R., Fröjd, S., Helminen, M., & Marttunen, M.	2014	Decrease in self-esteem mediates the association between symptoms of social phobia and depression in middle adolescence in a sex-specific manner: a 2-year follow-up of a prospective population cohort study	Väänänen, J. M., Isomaa, R., Kaltiala-Heino, R., Fröjd, S., Helminen, M., & Marttunen, M. (2014). Decrease in self-esteem mediates the association between symptoms of social phobia and depression in middle adolescence in a sex-specific manner: a 2-year follow-up of a prospective population cohort study. BMC psychiatry, 14(1), 1-8.	Adolescent Mental Health Cohort Study	Baseline data collected in 9th gade (2002-03), with one follow-up 2 years later (2004-05)	Longitudinal population cohort study	School-based	Logistic regression analysis	Social phobia (SP): based on the Social Phobia Inventory (SPIN) clinical cut-off score	Questionnaire with established cut off	Social Phobia/Anxiety Disorder	Self-esteem: change in self-esteem (Rosenberg Self-Esteem Scale) from time 1 to time 2, i.e. SE at T2 – SE at T1	Miscellaneous	Child	1) age 2) family structure (1=living with biological parents, 0=other) 3) parents' highest education level 4) externalising symptoms at wave 1 (Youth Self Report) 5) self-esteem at wave 1	Tampere and Vantaa, Finland	1021	0.261	15-17 years	15.5 years (SD=0.39)	Teen	17.6 years (SD=0.4)	Teen	Female	No information given	2 years	OR = 0.96 (95% CI: 0.90-1.02)	Worsened
11	1	Copeland, W. E., Angold, A., Shanahan, L., & Costello, E. J.	2014	Longitudinal patterns of anxiety from childhood to adulthood: the Great Smoky Mountains Study	Copeland, W. E., Angold, A., Shanahan, L., & Costello, E. J. (2014). Longitudinal patterns of anxiety from childhood to adulthood: the Great Smoky Mountains Study. Journal of the American Academy of Child & Adolescent Psychiatry, 53(1), 21-33.	Great Smoky Mountains Study	3 cohorts included at age 9, 11 and 13 years at baseline, with data collected annually up to age 16 years, then at age 19, 21 and 24-26 years	Prospective longitudinal study	Community-based	Regression analysis	Separation anxiety disorder: based on Child and Adolescent Psychiatric Assessment (CAPA) DSM-IV diagnosis	Diagnostic interview/assessment	Separation Anxiety Disorder	Health functioning: diagnosed with a serious/chronic illness or being in a serious accident at any point during young adulthood	Health	Child	No controls in this analysis	11 mostly counties of North Carolina, USA	1420	5.0% by age 26 years	9-26 years	9-16 years	Teen	19-26 years	Adult	51.1% (n=630) female	6.9% African American (n=88), 3.7% American Indian (n=349); assume others are white	Diagnosis from 9-16 years followed up to adult outcomes at 16-26 years	beta = 0.63 (SE=0.26, p=.015)	Worsened significantly	"all childhood anxiety disorders were associated with poor health functioning in young adulthood"	1) "The strengths of the sampling procedure, study design, and assessment protocol have been discussed in detail"	1) "sample is representative only of children from the area sampled, not all children in the United States" 2) likely under-estimate of anxiety disorders as survey asks about past 3 months, but survey is only asked every 12 months	Weak
11	2	Copeland, W. E., Angold, A., Shanahan, L., & Costello, E. J.	2014	Longitudinal patterns of anxiety from childhood to adulthood: the Great Smoky Mountains Study	Copeland, W. E., Angold, A., Shanahan, L., & Costello, E. J. (2014). Longitudinal patterns of anxiety from childhood to adulthood: the Great Smoky Mountains Study. Journal of the American Academy of Child & Adolescent Psychiatry, 53(1), 21-33.	Great Smoky Mountains Study	3 cohorts included at age 9, 11 and 13 years at baseline, with data collected annually up to age 16 years, then at age 19, 21 and 24-26 years	Prospective longitudinal study	Community-based	Regression analysis	Social phobia disorder: based on Child and Adolescent Psychiatric Assessment (CAPA) DSM-IV diagnosis	Diagnostic interview/assessment	Social Phobia/Anxiety Disorder	Health functioning: diagnosed with a serious/chronic illness or being in a serious accident at any point during young adulthood	Health	Child	No controls in this analysis	11 mostly counties of North Carolina, USA	1420	4.2% by age 26 years	9-26 years	9-16 years	Teen	19-26 years	Adult	51.1% (n=630) female	6.9% African American (n=88), 3.7% American Indian (n=349); assume others are white	Diagnosis from 9-16 years followed up to adult outcomes at 16-26 years	beta = 0.26 (SE=0.36, p=0.47)	Worsened
11	3	Copeland, W. E., Angold, A., Shanahan, L., & Costello, E. J.	2014	Longitudinal patterns of anxiety from childhood to adulthood: the Great Smoky Mountains Study	Copeland, W. E., Angold, A., Shanahan, L., & Costello, E. J. (2014). Longitudinal patterns of anxiety from childhood to adulthood: the Great Smoky Mountains Study. Journal of the American Academy of Child & Adolescent Psychiatry, 53(1), 21-33.	Great Smoky Mountains Study	3 cohorts included at age 9, 11 and 13 years at baseline, with data collected annually up to age 16 years, then at age 19, 21 and 24-26 years	Prospective longitudinal study	Community-based	Regression analysis	Generalised anxiety disorder: based on Child and Adolescent Psychiatric Assessment (CAPA) DSM-IV diagnosis	Diagnostic interview/assessment	Generalised Anxiety Disorder	Health functioning: diagnosed with a serious/chronic illness or being in a serious accident at any point during young adulthood	Health	Child	No controls in this analysis	11 mostly counties of North Carolina, USA	1420	9.7% by age 26 years	9-26 years	9-16 years	Teen	19-26 years	Adult	51.1% (n=630) female	6.9% African American (n=88), 3.7% American Indian (n=349); assume others are white	Diagnosis from 9-16 years followed up to adult outcomes at 16-26 years	beta = 0.66 (SE=0.17, p< .001)	Worsened significantly
11	4	Copeland, W. E., Angold, A., Shanahan, L., & Costello, E. J.	2014	Longitudinal patterns of anxiety from childhood to adulthood: the Great Smoky Mountains Study	Copeland, W. E., Angold, A., Shanahan, L., & Costello, E. J. (2014). Longitudinal patterns of anxiety from childhood to adulthood: the Great Smoky Mountains Study. Journal of the American Academy of Child & Adolescent Psychiatry, 53(1), 21-33.	Great Smoky Mountains Study	3 cohorts included at age 9, 11 and 13 years at baseline, with data collected annually up to age 16 years, then at age 19, 21 and 24-26 years	Prospective longitudinal study	Community-based	Regression analysis	Overanxious disorder: based on Child and Adolescent Psychiatric Assessment (CAPA) DSM-IV diagnosis	Diagnostic interview/assessment	Overanxious Disorder	Health functioning: diagnosed with a serious/chronic illness or being in a serious accident at any point during young adulthood	Health	Child	No controls in this analysis	11 mostly counties of North Carolina, USA	1420	10.6% by age 26 years	9-26 years	9-16 years	Teen	19-26 years	Adult	51.1% (n=630) female	6.9% African American (n=88), 3.7% American Indian (n=349); assume others are white	Diagnosis from 9-16 years followed up to adult outcomes at 16-26 years	beta = 1.24 (SE=0.23, p<.0001)	Worsened significantly
11	5	Copeland, W. E., Angold, A., Shanahan, L., & Costello, E. J.	2014	Longitudinal patterns of anxiety from childhood to adulthood: the Great Smoky Mountains Study	Copeland, W. E., Angold, A., Shanahan, L., & Costello, E. J. (2014). Longitudinal patterns of anxiety from childhood to adulthood: the Great Smoky Mountains Study. Journal of the American Academy of Child & Adolescent Psychiatry, 53(1), 21-33.	Great Smoky Mountains Study	3 cohorts included at age 9, 11 and 13 years at baseline, with data collected annually up to age 16 years, then at age 19, 21 and 24-26 years	Prospective longitudinal study	Community-based	Regression analysis	Separation anxiety disorder: based on Child and Adolescent Psychiatric Assessment (CAPA) DSM-IV diagnosis	Diagnostic interview/assessment	Separation Anxiety Disorder	Financial functioning: includes being impoverished based on Census Bureau thresholds; educational status; being dismissed and/or quiting a job; other financial problems (e.g. debt passed to debt collector)	Finance	Child	No controls in this analysis	11 mostly counties of North Carolina, USA	1420	5.0% by age 26 years	9-26 years	9-16 years	Teen	19-26 years	Adult	51.1% (n=630) female	6.9% African American (n=88), 3.7% American Indian (n=349); assume others are white	Diagnosis from 9-16 years followed up to adult outcomes at 16-26 years	beta = 0.33 (SE=0.23, p=.15)	Worsened
11	6	Copeland, W. E., Angold, A., Shanahan, L., & Costello, E. J.	2014	Longitudinal patterns of anxiety from childhood to adulthood: the Great Smoky Mountains Study	Copeland, W. E., Angold, A., Shanahan, L., & Costello, E. J. (2014). Longitudinal patterns of anxiety from childhood to adulthood: the Great Smoky Mountains Study. Journal of the American Academy of Child & Adolescent Psychiatry, 53(1), 21-33.	Great Smoky Mountains Study	3 cohorts included at age 9, 11 and 13 years at baseline, with data collected annually up to age 16 years, then at age 19, 21 and 24-26 years	Prospective longitudinal study	Community-based	Regression analysis	Social phobia disorder: based on Child and Adolescent Psychiatric Assessment (CAPA) DSM-IV diagnosis	Diagnostic interview/assessment	Social Phobia/Anxiety Disorder	Financial functioning: includes being impoverished based on Census Bureau thresholds; educational status; being dismissed and/or quiting a job; other financial problems (e.g. debt passed to debt collector)	Finance	Child	No controls in this analysis	11 mostly counties of North Carolina, USA	1420	4.2% by age 26 years	9-26 years	9-16 years	Teen	19-26 years	Adult	51.1% (n=630) female	6.9% African American (n=88), 3.7% American Indian (n=349); assume others are white	Diagnosis from 9-16 years followed up to adult outcomes at 16-26 years	beta = -0.04 (SE=0.35, p=.91)	Improved
11	7	Copeland, W. E., Angold, A., Shanahan, L., & Costello, E. J.	2014	Longitudinal patterns of anxiety from childhood to adulthood: the Great Smoky Mountains Study	Copeland, W. E., Angold, A., Shanahan, L., & Costello, E. J. (2014). Longitudinal patterns of anxiety from childhood to adulthood: the Great Smoky Mountains Study. Journal of the American Academy of Child & Adolescent Psychiatry, 53(1), 21-33.	Great Smoky Mountains Study	3 cohorts included at age 9, 11 and 13 years at baseline, with data collected annually up to age 16 years, then at age 19, 21 and 24-26 years	Prospective longitudinal study	Community-based	Regression analysis	Generalised anxiety disorder: based on Child and Adolescent Psychiatric Assessment (CAPA) DSM-IV diagnosis	Diagnostic interview/assessment	Generalised Anxiety Disorder	Financial functioning: includes being impoverished based on Census Bureau thresholds; educational status; being dismissed and/or quiting a job; other financial problems (e.g. debt passed to debt collector)	Finance	Child	No controls in this analysis	11 mostly counties of North Carolina, USA	1420	9.7% by age 26 years	9-26 years	9-16 years	Teen	19-26 years	Adult	51.1% (n=630) female	6.9% African American (n=88), 3.7% American Indian (n=349); assume others are white	Diagnosis from 9-16 years followed up to adult outcomes at 16-26 years	beta = 0.51 (SE=0.19, p=.006)	Worsened significantly
11	8	Copeland, W. E., Angold, A., Shanahan, L., & Costello, E. J.	2014	Longitudinal patterns of anxiety from childhood to adulthood: the Great Smoky Mountains Study	Copeland, W. E., Angold, A., Shanahan, L., & Costello, E. J. (2014). Longitudinal patterns of anxiety from childhood to adulthood: the Great Smoky Mountains Study. Journal of the American Academy of Child & Adolescent Psychiatry, 53(1), 21-33.	Great Smoky Mountains Study	3 cohorts included at age 9, 11 and 13 years at baseline, with data collected annually up to age 16 years, then at age 19, 21 and 24-26 years	Prospective longitudinal study	Community-based	Regression analysis	Overanxious disorder: based on Child and Adolescent Psychiatric Assessment (CAPA) DSM-IV diagnosis	Diagnostic interview/assessment	Overanxious Disorder	Financial functioning: includes being impoverished based on Census Bureau thresholds; educational status; being dismissed and/or quiting a job; other financial problems (e.g. debt passed to debt collector)	Finance	Child	No controls in this analysis	11 mostly counties of North Carolina, USA	1420	10.6% by age 26 years	9-26 years	9-16 years	Teen	19-26 years	Adult	51.1% (n=630) female	6.9% African American (n=88), 3.7% American Indian (n=349); assume others are white	Diagnosis from 9-16 years followed up to adult outcomes at 16-26 years	beta = 0.58 (SE=0.24, p=.017)	Worsened significantly
11	9	Copeland, W. E., Angold, A., Shanahan, L., & Costello, E. J.	2014	Longitudinal patterns of anxiety from childhood to adulthood: the Great Smoky Mountains Study	Copeland, W. E., Angold, A., Shanahan, L., & Costello, E. J. (2014). Longitudinal patterns of anxiety from childhood to adulthood: the Great Smoky Mountains Study. Journal of the American Academy of Child & Adolescent Psychiatry, 53(1), 21-33.	Great Smoky Mountains Study	3 cohorts included at age 9, 11 and 13 years at baseline, with data collected annually up to age 16 years, then at age 19, 21 and 24-26 years	Prospective longitudinal study	Community-based	Regression analysis	Separation anxiety disorder: based on Child and Adolescent Psychiatric Assessment (CAPA) DSM-IV diagnosis	Diagnostic interview/assessment	Separation Anxiety Disorder	Interpersonal functioning: includes marital, parenthood, and divorce status; relationship quality with family and friends; violence in primary relationship; no best friend; difficulty making friends	Relationships	Child	No controls in this analysis	11 mostly counties of North Carolina, USA	1420	5.0% by age 26 years	9-26 years	9-16 years	Teen	19-26 years	Adult	51.1% (n=630) female	6.9% African American (n=88), 3.7% American Indian (n=349); assume others are white	Diagnosis from 9-16 years followed up to adult outcomes at 16-26 years	beta = -0.28 (SE=0.18, p=.13)	Improved
11	10	Copeland, W. E., Angold, A., Shanahan, L., & Costello, E. J.	2014	Longitudinal patterns of anxiety from childhood to adulthood: the Great Smoky Mountains Study	Copeland, W. E., Angold, A., Shanahan, L., & Costello, E. J. (2014). Longitudinal patterns of anxiety from childhood to adulthood: the Great Smoky Mountains Study. Journal of the American Academy of Child & Adolescent Psychiatry, 53(1), 21-33.	Great Smoky Mountains Study	3 cohorts included at age 9, 11 and 13 years at baseline, with data collected annually up to age 16 years, then at age 19, 21 and 24-26 years	Prospective longitudinal study	Community-based	Regression analysis	Social phobia disorder: based on Child and Adolescent Psychiatric Assessment (CAPA) DSM-IV diagnosis	Diagnostic interview/assessment	Social Phobia/Anxiety Disorder	Interpersonal functioning: includes marital, parenthood, and divorce status; relationship quality with family and friends; violence in primary relationship; no best friend; difficulty making friends	Relationships	Child	No controls in this analysis	11 mostly counties of North Carolina, USA	1420	4.2% by age 26 years	9-26 years	9-16 years	Teen	19-26 years	Adult	51.1% (n=630) female	6.9% African American (n=88), 3.7% American Indian (n=349); assume others are white	Diagnosis from 9-16 years followed up to adult outcomes at 16-26 years	beta = 1.09 (SE=0.53, p=.042)	Worsened significantly
11	11	Copeland, W. E., Angold, A., Shanahan, L., & Costello, E. J.	2014	Longitudinal patterns of anxiety from childhood to adulthood: the Great Smoky Mountains Study	Copeland, W. E., Angold, A., Shanahan, L., & Costello, E. J. (2014). Longitudinal patterns of anxiety from childhood to adulthood: the Great Smoky Mountains Study. Journal of the American Academy of Child & Adolescent Psychiatry, 53(1), 21-33.	Great Smoky Mountains Study	3 cohorts included at age 9, 11 and 13 years at baseline, with data collected annually up to age 16 years, then at age 19, 21 and 24-26 years	Prospective longitudinal study	Community-based	Regression analysis	Generalised anxiety disorder: based on Child and Adolescent Psychiatric Assessment (CAPA) DSM-IV diagnosis	Diagnostic interview/assessment	Generalised Anxiety Disorder	Interpersonal functioning: includes marital, parenthood, and divorce status; relationship quality with family and friends; violence in primary relationship; no best friend; difficulty making friends	Relationships	Child	No controls in this analysis	11 mostly counties of North Carolina, USA	1420	9.7% by age 26 years	9-26 years	9-16 years	Teen	19-26 years	Adult	51.1% (n=630) female	6.9% African American (n=88), 3.7% American Indian (n=349); assume others are white	Diagnosis from 9-16 years followed up to adult outcomes at 16-26 years	beta = -0.47 (SE = 0.22, p = .034)	Improved significantly
11	12	Copeland, W. E., Angold, A., Shanahan, L., & Costello, E. J.	2014	Longitudinal patterns of anxiety from childhood to adulthood: the Great Smoky Mountains Study	Copeland, W. E., Angold, A., Shanahan, L., & Costello, E. J. (2014). Longitudinal patterns of anxiety from childhood to adulthood: the Great Smoky Mountains Study. Journal of the American Academy of Child & Adolescent Psychiatry, 53(1), 21-33.	Great Smoky Mountains Study	3 cohorts included at age 9, 11 and 13 years at baseline, with data collected annually up to age 16 years, then at age 19, 21 and 24-26 years	Prospective longitudinal study	Community-based	Regression analysis	Overanxious disorder: based on Child and Adolescent Psychiatric Assessment (CAPA) DSM-IV diagnosis	Diagnostic interview/assessment	Overanxious Disorder	Interpersonal functioning: includes marital, parenthood, and divorce status; relationship quality with family and friends; violence in primary relationship; no best friend; difficulty making friends	Relationships	Child	No controls in this analysis	11 mostly counties of North Carolina, USA	1420	10.6% by age 26 years	9-26 years	9-16 years	Teen	19-26 years	Adult	51.1% (n=630) female	6.9% African American (n=88), 3.7% American Indian (n=349); assume others are white	Diagnosis from 9-16 years followed up to adult outcomes at 16-26 years	beta = 1.10 (SE=0.27, p<.0001)	Worsened significantly
12	1	Gundel, L. K., Pedersen, C. B., Munk-Olsen, T., & Dalsgaard, S.	2018	Longitudinal association between mental disorders in childhood and subsequent depression–A nationwide prospective cohort study	Gundel, L. K., Pedersen, C. B., Munk-Olsen, T., & Dalsgaard, S. (2018). Longitudinal association between mental disorders in childhood and subsequent depression–A nationwide prospective cohort study. Journal of affective disorders, 227, 56-64.	The Danish Civil Registration System, specifically the Danish Psychiatric Central Research Register	Created cohort born (as well as both parents) in Denmark between 1 January 1990 and 31 December 2007, alive and living in Denmark on their 5th birthday followed up until 31 December 2012	Register-based cohort follow-up study	Community-based	Competing risk survival analyses	Anxiety disorders: based on ICD-10 diagnosis in the Danish Psychiatric Central Research Register (i.e. clinician diagnosis)	Diagnosis derived from records or external source	(ICD code) Any anxiety disorder	Depression: based on ICD-10 diagnosis in the Danish Psychiatric Central Research Register (i.e. clinician diagnosis)	Mood	Child	No controls in this analysis	Denmark	475213	No information given	5-13 years + up to 10 years follow-up	5-13 years (i.e. childhood)	Teen	Within 10 years of exposure	Adult	Female only	No information given	Up to 10 years	Absolute risk = 10.54% (95% CI: 8.71-12.77%)	Worsened significantly	"Depression was most common in children and adolescents with prior diagnoses of eating disorders or anxiety disorders, in both females and males. The relative risk of depression was highest immediately after the initial non-affective diagnosis"	1) "first study to estimate both the cumulative incidence and the relative risk of depression after a broad range of non-affective mental disorders diagnosed in childhood or adolescence"	1) "diagnoses in the registers are assigned as part of routine clinical practice, and are therefore not necessarily based on standardized diagnostic interviews" 2) "The registers only include data from hospital departments, and a small proportion of children and adolescents with mental disorders are treated in primary care or private psychiatric practices; and data on these individuals could not …	Strong
12	2	Gundel, L. K., Pedersen, C. B., Munk-Olsen, T., & Dalsgaard, S.	2018	Longitudinal association between mental disorders in childhood and subsequent depression–A nationwide prospective cohort study	Gundel, L. K., Pedersen, C. B., Munk-Olsen, T., & Dalsgaard, S. (2018). Longitudinal association between mental disorders in childhood and subsequent depression–A nationwide prospective cohort study. Journal of affective disorders, 227, 56-64.	The Danish Civil Registration System, specifically the Danish Psychiatric Central Research Register	Created cohort born (as well as both parents) in Denmark between 1 January 1990 and 31 December 2007, alive and living in Denmark on their 5th birthday followed up until 31 December 2012	Register-based cohort follow-up study	Community-based	Competing risk survival analyses	Anxiety disorders: based on ICD-10 diagnosis in the Danish Psychiatric Central Research Register (i.e. clinician diagnosis)	Diagnosis derived from records or external source	(ICD code) Any anxiety disorder	Depression: based on ICD-10 diagnosis in the Danish Psychiatric Central Research Register (i.e. clinician diagnosis)	Mood	Child	No controls in this analysis	Denmark	475213	No information given	14-17 years + up to 8 years follow-up	14-17 years (i.e. adolescence)	Teen	Within 8 years of exposure	Adult	Female only	No information given	Up to 8 years	Absolute risk = 15.23% (95% CI: 12.45–18.62%)	Worsened significantly
12	3	Gundel, L. K., Pedersen, C. B., Munk-Olsen, T., & Dalsgaard, S.	2018	Longitudinal association between mental disorders in childhood and subsequent depression–A nationwide prospective cohort study	Gundel, L. K., Pedersen, C. B., Munk-Olsen, T., & Dalsgaard, S. (2018). Longitudinal association between mental disorders in childhood and subsequent depression–A nationwide prospective cohort study. Journal of affective disorders, 227, 56-64.	The Danish Civil Registration System, specifically the Danish Psychiatric Central Research Register	Created cohort born (as well as both parents) in Denmark between 1 January 1990 and 31 December 2007, alive and living in Denmark on their 5th birthday followed up until 31 December 2012	Register-based cohort follow-up study	Community-based	Competing risk survival analyses	Anxiety disorders: based on ICD-10 diagnosis in the Danish Psychiatric Central Research Register (i.e. clinician diagnosis)	Diagnosis derived from records or external source	(ICD code) Any anxiety disorder	Depression: based on ICD-10 diagnosis in the Danish Psychiatric Central Research Register (i.e. clinician diagnosis)	Mood	Child	No controls in this analysis	Denmark	484813	No information given	14-17 years + up to 8 years follow-up	14-17 years (i.e. adolescence)	Teen	Within 8 years of exposure	Adult	Male only	No information given	Up to 8 years	Absolute risk = 8.33% (95% CI: 4.90–14.16%)	Worsened significantly
12	4	Gundel, L. K., Pedersen, C. B., Munk-Olsen, T., & Dalsgaard, S.	2018	Longitudinal association between mental disorders in childhood and subsequent depression–A nationwide prospective cohort study	Gundel, L. K., Pedersen, C. B., Munk-Olsen, T., & Dalsgaard, S. (2018). Longitudinal association between mental disorders in childhood and subsequent depression–A nationwide prospective cohort study. Journal of affective disorders, 227, 56-64.	The Danish Civil Registration System, specifically the Danish Psychiatric Central Research Register	Created cohort born (as well as both parents) in Denmark between 1 January 1990 and 31 December 2007, alive and living in Denmark on their 5th birthday followed up until 31 December 2012	Register-based cohort follow-up study	Community-based	Competing risk survival analyses	Anxiety disorders: based on ICD-10 diagnosis in the Danish Psychiatric Central Research Register (i.e. clinician diagnosis)	Diagnosis derived from records or external source	(ICD code) Any anxiety disorder	Depression: based on ICD-10 diagnosis in the Danish Psychiatric Central Research Register (i.e. clinician diagnosis)	Mood	Child	1) calendar year 2) age 3) age interacted with sex	Denmark	960026	No information given	5-17 years + up to 1 year follow-up	5-17 years (i.e. childhood and adolescence)	Teen	5-17 years + within 1 year of exposure	Teen	475,213 female; 484,813 male	No information given	Up to 1 year	Incidence rate ratio (IRR) = 15.52 (95% CI: 12.98–18.37; p<0.05)	Worsened significantly
12	5	Gundel, L. K., Pedersen, C. B., Munk-Olsen, T., & Dalsgaard, S.	2018	Longitudinal association between mental disorders in childhood and subsequent depression–A nationwide prospective cohort study	Gundel, L. K., Pedersen, C. B., Munk-Olsen, T., & Dalsgaard, S. (2018). Longitudinal association between mental disorders in childhood and subsequent depression–A nationwide prospective cohort study. Journal of affective disorders, 227, 56-64.	The Danish Civil Registration System, specifically the Danish Psychiatric Central Research Register	Created cohort born (as well as both parents) in Denmark between 1 January 1990 and 31 December 2007, alive and living in Denmark on their 5th birthday followed up until 31 December 2012	Register-based cohort follow-up study	Community-based	Competing risk survival analyses	Anxiety disorders: based on ICD-10 diagnosis in the Danish Psychiatric Central Research Register (i.e. clinician diagnosis)	Diagnosis derived from records or external source	(ICD code) Any anxiety disorder	Depression: based on ICD-10 diagnosis in the Danish Psychiatric Central Research Register (i.e. clinician diagnosis)	Mood	Child	1) calendar year 2) age 3) age interacted with sex	Denmark	960026	No information given	5-17 years + up to 1-2 years	5-17 years (i.e. childhood and adolescence)	Teen	5-17 years + within 2 years of exposure	Adult	475,213 female; 484,813 male	No information given	1-2 years	Incidence rate ratio (IRR) = 4.38 (95% CI: 3.12–5.92; p<0.05)	Worsened significantly
12	6	Gundel, L. K., Pedersen, C. B., Munk-Olsen, T., & Dalsgaard, S.	2018	Longitudinal association between mental disorders in childhood and subsequent depression–A nationwide prospective cohort study	Gundel, L. K., Pedersen, C. B., Munk-Olsen, T., & Dalsgaard, S. (2018). Longitudinal association between mental disorders in childhood and subsequent depression–A nationwide prospective cohort study. Journal of affective disorders, 227, 56-64.	The Danish Civil Registration System, specifically the Danish Psychiatric Central Research Register	Created cohort born (as well as both parents) in Denmark between 1 January 1990 and 31 December 2007, alive and living in Denmark on their 5th birthday followed up until 31 December 2012	Register-based cohort follow-up study	Community-based	Competing risk survival analyses	Anxiety disorders: based on ICD-10 diagnosis in the Danish Psychiatric Central Research Register (i.e. clinician diagnosis)	Diagnosis derived from records or external source	(ICD code) Any anxiety disorder	Depression: based on ICD-10 diagnosis in the Danish Psychiatric Central Research Register (i.e. clinician diagnosis)	Mood	Child	1) calendar year 2) age 3) age interacted with sex	Denmark	960026	No information given	5-17 years + up to 2-5 years	5-17 years (i.e. childhood and adolescence)	Teen	5-17 years + within 5 years of exposure	Adult	475,213 female; 484,813 male	No information given	2-5 years	Incidence rate ratio (IRR) = 4.57 (95% CI: 3.77–5.48; p<0.05)	Worsened significantly
12	7	Gundel, L. K., Pedersen, C. B., Munk-Olsen, T., & Dalsgaard, S.	2018	Longitudinal association between mental disorders in childhood and subsequent depression–A nationwide prospective cohort study	Gundel, L. K., Pedersen, C. B., Munk-Olsen, T., & Dalsgaard, S. (2018). Longitudinal association between mental disorders in childhood and subsequent depression–A nationwide prospective cohort study. Journal of affective disorders, 227, 56-64.	The Danish Civil Registration System, specifically the Danish Psychiatric Central Research Register	Created cohort born (as well as both parents) in Denmark between 1 January 1990 and 31 December 2007, alive and living in Denmark on their 5th birthday followed up until 31 December 2012	Register-based cohort follow-up study	Community-based	Competing risk survival analyses	Anxiety disorders: based on ICD-10 diagnosis in the Danish Psychiatric Central Research Register (i.e. clinician diagnosis)	Diagnosis derived from records or external source	(ICD code) Any anxiety disorder	Depression: based on ICD-10 diagnosis in the Danish Psychiatric Central Research Register (i.e. clinician diagnosis)	Mood	Child	1) calendar year 2) age 3) age interacted with sex	Denmark	960026	No information given	5-17 years + over 5 years	5-17 years (i.e. childhood and adolescence)	Teen	5-17 years + over 5 years of exposure (mean = 9.14 years)	Adult	475,213 female; 484,813 male	No information given	5+ years (mean = 9.14 years)	Incidence rate ratio (IRR) = 3.05 (95% CI: 2.47–3.71; p<0.05)	Worsened significantly
12	8	Gundel, L. K., Pedersen, C. B., Munk-Olsen, T., & Dalsgaard, S.	2018	Longitudinal association between mental disorders in childhood and subsequent depression–A nationwide prospective cohort study	Gundel, L. K., Pedersen, C. B., Munk-Olsen, T., & Dalsgaard, S. (2018). Longitudinal association between mental disorders in childhood and subsequent depression–A nationwide prospective cohort study. Journal of affective disorders, 227, 56-64.	The Danish Civil Registration System, specifically the Danish Psychiatric Central Research Register	Created cohort born (as well as both parents) in Denmark between 1 January 1990 and 31 December 2007, alive and living in Denmark on their 5th birthday followed up until 31 December 2012	Register-based cohort follow-up study	Community-based	Competing risk survival analyses	Anxiety disorders: based on ICD-10 diagnosis in the Danish Psychiatric Central Research Register (i.e. clinician diagnosis)	Diagnosis derived from records or external source	(ICD code) Any anxiety disorder	Depression: based on ICD-10 diagnosis in the Danish Psychiatric Central Research Register (i.e. clinician diagnosis)	Mood	Child	1) calendar year 2) age 3) age interacted with sex 4) history of mental illness in parent/sibling	Denmark	960026	No information given	5-17 years + over 5 years	5-17 years (i.e. childhood and adolescence)	Teen	5-17 years + over 5 years of exposure (mean = 9.14 years)	Adult	475,213 female; 484,813 male	No information given	5+ years (mean = 9.14 years)	Incidence rate ratio (IRR) = 2.45 (95% CI: 1.98–2.99; p<0.05)	Worsened significantly
12	9	Gundel, L. K., Pedersen, C. B., Munk-Olsen, T., & Dalsgaard, S.	2018	Longitudinal association between mental disorders in childhood and subsequent depression–A nationwide prospective cohort study	Gundel, L. K., Pedersen, C. B., Munk-Olsen, T., & Dalsgaard, S. (2018). Longitudinal association between mental disorders in childhood and subsequent depression–A nationwide prospective cohort study. Journal of affective disorders, 227, 56-64.	The Danish Civil Registration System, specifically the Danish Psychiatric Central Research Register	Created cohort born (as well as both parents) in Denmark between 1 January 1990 and 31 December 2007, alive and living in Denmark on their 5th birthday followed up until 31 December 2012	Register-based cohort follow-up study	Community-based	Competing risk survival analyses	Anxiety disorders: based on ICD-10 diagnosis in the Danish Psychiatric Central Research Register (i.e. clinician diagnosis)	Diagnosis derived from records or external source	(ICD code) Any anxiety disorder	Depression: based on ICD-10 diagnosis in the Danish Psychiatric Central Research Register (i.e. clinician diagnosis)	Mood	Child	1) calendar year 2) age 3) age interacted with sex 4) history of mental illness in parent/sibling 5) birth weight 6) gestational age 7) 5-min Apgar score (score to summarise the health of newborn children against infant mortality) 8) parental age at time of child's birth 9) degree of urbanization	Denmark	960026	No information given	5-17 years + over 5 years	5-17 years (i.e. childhood and adolescence)	Teen	5-17 years + over 5 years of exposure (mean = 9.14 years)	Adult	475,213 female; 484,813 male	No information given	5+ years (mean = 9.14 years)	Incidence rate ratio (IRR) = 2.85 (95% CI: 2.19–3.63; p<0.05)	Worsened significantly
13	1	Chen, H., Cohen, P., Crawford, T. N., Kasen, S., Guan, B., & Gorden, K.	2009	Impact of early adolescent psychiatric and personality disorder on long-term physical health: A 20-year longitudinal follow-up study	Chen, H., Cohen, P., Crawford, T. N., Kasen, S., Guan, B., & Gorden, K. (2009). Impact of early adolescent psychiatric and personality disorder on long-term physical health: A 20-year longitudinal follow-up study. Psychological medicine, 39(5), 865.	Children in the Community Study	Baseline data collected at mean age of 13.7 years in 1983, with 3 follow-up periods in 1985–1986, 1991–1994 and 2001–2004	Cohort with follow-up	Community-based	Multi-level logistic regression	Any anxiety disorder: DSM-III-R diagnosis based on mother and child responses to the Diagnostic Interview Schedule for Children (DISC-I)	Diagnostic interview/assessment	(DSM-III) Any anxiety disorder	Pain: responded 'yes' to 'a lot of headaches or stomach aches'	Health	Child	1) age 2) gender 3) race 4) marriage status 5) education 6) SES 7) smoking 8) regular exercise 9) BMI	Upstate New York, USA	58 with anxiety + 506 with no Axis I disorder or personality disorder = 564	58 (7.9% of total sample [n=736], but in this analysis comparator is those with no Axis I disorder or personality disorder)	9-33 years	Mean = 13.7 years	Teen	Mean = 16-33 years	Adult	50% female, 50% male	91% Caucasian, 8% African American	Up to 24 years (i.e. 33-9=24 years)	OR = 2.25 (95% CI: 1.25–4.05; p<0.01)	Worsened significantly	Conclusions focus on personality disorder results, not anxiety		1) "study sample is 91% Caucasian and 8% African American, making generalization to other subgroups unknown" 2) "physical health relied on self-report, which inevitably lacks the accuracy of a complete medical examination"	Strong
13	2	Chen, H., Cohen, P., Crawford, T. N., Kasen, S., Guan, B., & Gorden, K.	2009	Impact of early adolescent psychiatric and personality disorder on long-term physical health: A 20-year longitudinal follow-up study	Chen, H., Cohen, P., Crawford, T. N., Kasen, S., Guan, B., & Gorden, K. (2009). Impact of early adolescent psychiatric and personality disorder on long-term physical health: A 20-year longitudinal follow-up study. Psychological medicine, 39(5), 865.	Children in the Community Study	Baseline data collected at mean age of 13.7 years in 1983, with 3 follow-up periods in 1985–1986, 1991–1994 and 2001–2004	Cohort with follow-up	Community-based	Multi-level logistic regression	Any anxiety disorder: DSM-III-R diagnosis based on mother and child responses to the Diagnostic Interview Schedule for Children (DISC-I)	Diagnostic interview/assessment	(DSM-III) Any anxiety disorder	Physical illness: one or more self-reported physical illness, e.g. severe allergies, musculoskeletal diseases	Health	Child	1) age 2) gender 3) race 4) marriage status 5) education 6) SES 7) smoking 8) regular exercise 9) BMI	Upstate New York, USA	58 with anxiety + 506 with no Axis I disorder or personality disorder = 564	58 (7.9% of total sample [n=736], but in this analysis comparator is those with no Axis I disorder or personality disorder)	9-33 years	Mean = 13.7 years	Teen	Mean = 16-33 years	Adult	50% female, 50% male	91% Caucasian, 8% African American	Up to 24 years (i.e. 33-9=24 years)	OR = 1.63 (95% CI: 1.02–2.61; p<0.05)	Worsened significantly
13	3	Chen, H., Cohen, P., Crawford, T. N., Kasen, S., Guan, B., & Gorden, K.	2009	Impact of early adolescent psychiatric and personality disorder on long-term physical health: A 20-year longitudinal follow-up study	Chen, H., Cohen, P., Crawford, T. N., Kasen, S., Guan, B., & Gorden, K. (2009). Impact of early adolescent psychiatric and personality disorder on long-term physical health: A 20-year longitudinal follow-up study. Psychological medicine, 39(5), 865.	Children in the Community Study	Baseline data collected at mean age of 13.7 years in 1983, with 3 follow-up periods in 1985–1986, 1991–1994 and 2001–2005	Cohort with follow-up	Community-based	Maximum likelihood estimates	Any anxiety disorder: DSM-III-R diagnosis based on mother and child responses to the Diagnostic Interview Schedule for Children (DISC-I)	Diagnostic interview/assessment	(DSM-III) Any anxiety disorder	Physical health: standardised score of 8 aggregated self-reported physical health questions	Health	Child	1) age 2) gender 3) race 4) marriage status 5) education 6) SES 7) smoking 8) regular exercise 9) BMI	Upstate New York, USA	58 with anxiety + 506 with no Axis I disorder or personality disorder = 564	58 (7.9% of total sample [n=736], but in this analysis comparator is those with no Axis I disorder or personality disorder)	9-22 years	Mean = 13.7 years	Teen	22 years	Adult	50% female, 50% male	91% Caucasian, 8% African American	Up to 13 years (i.e. 22-9=13 years)	Mean difference = -0.323 (SE = 0.099; p<0.01)	Worsened significantly
13	4	Chen, H., Cohen, P., Crawford, T. N., Kasen, S., Guan, B., & Gorden, K.	2009	Impact of early adolescent psychiatric and personality disorder on long-term physical health: A 20-year longitudinal follow-up study	Chen, H., Cohen, P., Crawford, T. N., Kasen, S., Guan, B., & Gorden, K. (2009). Impact of early adolescent psychiatric and personality disorder on long-term physical health: A 20-year longitudinal follow-up study. Psychological medicine, 39(5), 865.	Children in the Community Study	Baseline data collected at mean age of 13.7 years in 1983, with 3 follow-up periods in 1985–1986, 1991–1994 and 2001–2005	Cohort with follow-up	Community-based	Maximum likelihood estimates	Any anxiety disorder: DSM-III-R diagnosis based on mother and child responses to the Diagnostic Interview Schedule for Children (DISC-I)	Diagnostic interview/assessment	(DSM-III) Any anxiety disorder	Physical health: standardised score of 8 aggregated self-reported physical health questions	Health	Child	1) age 2) gender 3) race 4) marriage status 5) education 6) SES 7) smoking 8) regular exercise 9) BMI	Upstate New York, USA	58 with anxiety + 506 with no Axis I disorder or personality disorder = 564	58 (7.9% of total sample [n=736], but in this analysis comparator is those with no Axis I disorder or personality disorder)	9-22 years	Mean = 13.7 years	Teen	22 years	Adult	50% female, 50% male	91% Caucasian, 8% African American	Up to 13 years (i.e. 22-9=13 years)	Standardized difference in annual change = -0.012 (SE = 0.010)	Worsened
14	1	Ranta, K., La Greca, A. M., Kaltiala-Heino, R., & Marttunen, M.	2016	Social phobia and educational and interpersonal impairments in adolescence: A prospective study	Ranta, K., La Greca, A. M., Kaltiala-Heino, R., & Marttunen, M. (2016). Social phobia and educational and interpersonal impairments in adolescence: A prospective study. Child Psychiatry & Human Development, 47(4), 665-677.	Adolescent Mental Health Cohort Study	Baseline data collected in autumn of 9th gade, with one follow-up 2 years later	Longitudinal study	School-based	Chi-squared test	Social phobia (SP): based on the Social Phobia Inventory (SPIN) clinical cut-off score	Questionnaire with established cut off	Social Phobia/Anxiety Disorder	Reduction in grade point average (GPA): self-reported reduction in GPA in final school year	Education	Child	No controls in this analysis	Tampere and Vantaa, Finland	1167	No information given	15.5-17.6 years	15.5 (SD = 0.39) years	Teen	17.6 (SD = 0.41) years	Teen	Female only	No information given	2 years	Chi-sq = 2.678 (p=0.102); a LOWER % of those with SP @ 15 years had lowering GPA at 17 years	Improved	"different longitudinal associations between mid-adolescence (i.e., age 15) social anxiety disorder and educational and interpersonal impairments in later adolescence (i.e., age 17) for boys and girls"	1) "large, representative sample of adolescents, based on the total enrolment of students in all compulsory secondary schools in two major urban areas in Finland"	1) "relied on adolescent self-report for the assessment of SP" 2) "did not evaluate co-occurring behaviour disorders" 3) "notable percentage of adolescents were lost from baseline to follow-up", and more boys dropped out than girls	Strong
14	2	Ranta, K., La Greca, A. M., Kaltiala-Heino, R., & Marttunen, M.	2016	Social phobia and educational and interpersonal impairments in adolescence: A prospective study	Ranta, K., La Greca, A. M., Kaltiala-Heino, R., & Marttunen, M. (2016). Social phobia and educational and interpersonal impairments in adolescence: A prospective study. Child Psychiatry & Human Development, 47(4), 665-677.	Adolescent Mental Health Cohort Study	Baseline data collected in autumn of 9th gade, with one follow-up 2 years later	Longitudinal study	School-based	Fisher's exact test	Social phobia (SP): based on the Social Phobia Inventory (SPIN) clinical cut-off score	Questionnaire with established cut off	Social Phobia/Anxiety Disorder	Dropout of school/work: self-reported not studying and not working full or part-time	Miscellaneous	Child	No controls in this analysis	Tampere and Vantaa, Finland	1167	No information given	15.5-17.6 years	15.5 (SD = 0.39) years	Teen	17.6 (SD = 0.41) years	Teen	Female only	No information given	2 years	Fisher’s exact test: p=1.000; a HIGHER % of those with SP at 15 years dropped out of school/work at 17 years	Worsened
14	3	Ranta, K., La Greca, A. M., Kaltiala-Heino, R., & Marttunen, M.	2016	Social phobia and educational and interpersonal impairments in adolescence: A prospective study	Ranta, K., La Greca, A. M., Kaltiala-Heino, R., & Marttunen, M. (2016). Social phobia and educational and interpersonal impairments in adolescence: A prospective study. Child Psychiatry & Human Development, 47(4), 665-677.	Adolescent Mental Health Cohort Study	Baseline data collected in autumn of 9th gade, with one follow-up 2 years later	Longitudinal study	School-based	Chi-squared test	Social phobia (SP): based on the Social Phobia Inventory (SPIN) clinical cut-off score	Questionnaire with established cut off	Social Phobia/Anxiety Disorder	School absence: Youth Self Report (YSR) 'I cut classes or skip school' response of 'very true or often true'	Education	Child	No controls in this analysis	Tampere and Vantaa, Finland	1167	No information given	15.5-17.6 years	15.5 (SD = 0.39) years	Teen	17.6 (SD = 0.41) years	Teen	Female only	No information given	2 years	Chi-sq = 4.411 (p=0.036); a HIGHER % of those with SP at 15 years had frequent class non-attendance at 17 years	Worsened significantly
14	4	Ranta, K., La Greca, A. M., Kaltiala-Heino, R., & Marttunen, M.	2016	Social phobia and educational and interpersonal impairments in adolescence: A prospective study	Ranta, K., La Greca, A. M., Kaltiala-Heino, R., & Marttunen, M. (2016). Social phobia and educational and interpersonal impairments in adolescence: A prospective study. Child Psychiatry & Human Development, 47(4), 665-677.	Adolescent Mental Health Cohort Study	Baseline data collected in autumn of 9th gade, with one follow-up 2 years later	Longitudinal study	School-based	Chi-squared test	Social phobia (SP): based on the Social Phobia Inventory (SPIN) clinical cut-off score	Questionnaire with established cut off	Social Phobia/Anxiety Disorder	Perceived slow academic progress: self-reported 'progressing slower than planned' or 'I do not study at all'	Education	Child	No controls in this analysis	Tampere and Vantaa, Finland	1167	No information given	15.5-17.6 years	15.5 (SD = 0.39) years	Teen	17.6 (SD = 0.41) years	Teen	Female only	No information given	2 years	Chi-sq = 1.192 (p=0.275); a HIGHER % of those with SP at 15 years had slow academic progress at 17 years	Worsened
14	5	Ranta, K., La Greca, A. M., Kaltiala-Heino, R., & Marttunen, M.	2016	Social phobia and educational and interpersonal impairments in adolescence: A prospective study	Ranta, K., La Greca, A. M., Kaltiala-Heino, R., & Marttunen, M. (2016). Social phobia and educational and interpersonal impairments in adolescence: A prospective study. Child Psychiatry & Human Development, 47(4), 665-677.	Adolescent Mental Health Cohort Study	Baseline data collected in autumn of 9th gade, with one follow-up 2 years later	Longitudinal study	School-based	Chi-squared test	Social phobia (SP): based on the Social Phobia Inventory (SPIN) clinical cut-off score	Questionnaire with established cut off	Social Phobia/Anxiety Disorder	No close friends: self-reported no close friends	Relationships	Child	No controls in this analysis	Tampere and Vantaa, Finland	1167	No information given	15.5-17.6 years	15.5 (SD = 0.39) years	Teen	17.6 (SD = 0.41) years	Teen	Female only	No information given	2 years	Chi-sq = 0.003 (p=0.959); a HIGHER % of those with SP at 15 years had no close friends at 17 years	Worsened
14	6	Ranta, K., La Greca, A. M., Kaltiala-Heino, R., & Marttunen, M.	2016	Social phobia and educational and interpersonal impairments in adolescence: A prospective study	Ranta, K., La Greca, A. M., Kaltiala-Heino, R., & Marttunen, M. (2016). Social phobia and educational and interpersonal impairments in adolescence: A prospective study. Child Psychiatry & Human Development, 47(4), 665-677.	Adolescent Mental Health Cohort Study	Baseline data collected in autumn of 9th gade, with one follow-up 2 years later	Longitudinal study	School-based	Chi-squared test	Social phobia (SP): based on the Social Phobia Inventory (SPIN) clinical cut-off score	Questionnaire with established cut off	Social Phobia/Anxiety Disorder	No lifetime romantic parterns: self-reported 'never involved in steady dating relationship'	Relationships	Child	No controls in this analysis	Tampere and Vantaa, Finland	1167	No information given	15.5-17.6 years	15.5 (SD = 0.39) years	Teen	17.6 (SD = 0.41) years	Teen	Female only	No information given	2 years	Chi-sq = 0.429 (p=0.512); a HIGHER % of those with SP at 15 years had no lifetime romantic partners at 17 years	Worsened
14	7	Ranta, K., La Greca, A. M., Kaltiala-Heino, R., & Marttunen, M.	2016	Social phobia and educational and interpersonal impairments in adolescence: A prospective study	Ranta, K., La Greca, A. M., Kaltiala-Heino, R., & Marttunen, M. (2016). Social phobia and educational and interpersonal impairments in adolescence: A prospective study. Child Psychiatry & Human Development, 47(4), 665-677.	Adolescent Mental Health Cohort Study	Baseline data collected in autumn of 9th gade, with one follow-up 2 years later	Longitudinal study	School-based	Chi-squared test	Social phobia (SP): based on the Social Phobia Inventory (SPIN) clinical cut-off score	Questionnaire with established cut off	Social Phobia/Anxiety Disorder	Perceived low friendship support: Perceived Social Support Scale-Revised (PSSS-R) 'friends subscale' at or below the 25th percentile	Relationships	Child	No controls in this analysis	Tampere and Vantaa, Finland	1167	No information given	15.5-17.6 years	15.5 (SD = 0.39) years	Teen	17.6 (SD = 0.41) years	Teen	Female only	No information given	2 years	Chi-sq = 8.375 (p=0.004); a HIGHER % of those with SP at 15 years had low friendship support at 17 years	Worsened significantly
14	8	Ranta, K., La Greca, A. M., Kaltiala-Heino, R., & Marttunen, M.	2016	Social phobia and educational and interpersonal impairments in adolescence: A prospective study	Ranta, K., La Greca, A. M., Kaltiala-Heino, R., & Marttunen, M. (2016). Social phobia and educational and interpersonal impairments in adolescence: A prospective study. Child Psychiatry & Human Development, 47(4), 665-677.	Adolescent Mental Health Cohort Study	Baseline data collected in autumn of 9th gade, with one follow-up 2 years later	Longitudinal study	School-based	Chi-squared test	Social phobia (SP): based on the Social Phobia Inventory (SPIN) clinical cut-off score	Questionnaire with established cut off	Social Phobia/Anxiety Disorder	Perceived low partner support: Perceived Social Support Scale-Revised (PSSS-R) 'significant other' subscale at or below the 25th percentile	Relationships	Child	No controls in this analysis	Tampere and Vantaa, Finland	1167	No information given	15.5-17.6 years	15.5 (SD = 0.39) years	Teen	17.6 (SD = 0.41) years	Teen	Female only	No information given	2 years	Chi-sq = 4.749 (p=0.029); a HIGHER % of those with SP at 15 years had low support from significant other at 17 years	Worsened significantly
14	9	Ranta, K., La Greca, A. M., Kaltiala-Heino, R., & Marttunen, M.	2016	Social phobia and educational and interpersonal impairments in adolescence: A prospective study	Ranta, K., La Greca, A. M., Kaltiala-Heino, R., & Marttunen, M. (2016). Social phobia and educational and interpersonal impairments in adolescence: A prospective study. Child Psychiatry & Human Development, 47(4), 665-677.	Adolescent Mental Health Cohort Study	Baseline data collected in autumn of 9th gade, with one follow-up 2 years later	Longitudinal study	School-based	Chi-squared test	Social phobia (SP): based on the Social Phobia Inventory (SPIN) clinical cut-off score	Questionnaire with established cut off	Social Phobia/Anxiety Disorder	Reduction in grade point average (GPA): self-reported reduction in GPA in final school year	Education	Child	No controls in this analysis	Tampere and Vantaa, Finland	903	No information given	15.5-17.6 years	15.5 (SD = 0.39) years	Teen	17.6 (SD = 0.41) years	Teen	Male only	No information given	2 years	Chi-sq = 2.293 (p=0.130); a HIGHER % of those with SP @ 15 years had lowering GPA at 17 years	Worsened
14	10	Ranta, K., La Greca, A. M., Kaltiala-Heino, R., & Marttunen, M.	2016	Social phobia and educational and interpersonal impairments in adolescence: A prospective study	Ranta, K., La Greca, A. M., Kaltiala-Heino, R., & Marttunen, M. (2016). Social phobia and educational and interpersonal impairments in adolescence: A prospective study. Child Psychiatry & Human Development, 47(4), 665-677.	Adolescent Mental Health Cohort Study	Baseline data collected in autumn of 9th gade, with one follow-up 2 years later	Longitudinal study	School-based	Fisher's exact test	Social phobia (SP): based on the Social Phobia Inventory (SPIN) clinical cut-off score	Questionnaire with established cut off	Social Phobia/Anxiety Disorder	Dropout of school/work: self-reported not studying and not working full or part-time	Miscellaneous	Child	No controls in this analysis	Tampere and Vantaa, Finland	903	No information given	15.5-17.6 years	15.5 (SD = 0.39) years	Teen	17.6 (SD = 0.41) years	Teen	Male only	No information given	2 years	Fisher’s exact test: p=0.051; a HIGHER % of those with SP at 15 years dropped out of school/work at 17 years	Worsened
14	11	Ranta, K., La Greca, A. M., Kaltiala-Heino, R., & Marttunen, M.	2016	Social phobia and educational and interpersonal impairments in adolescence: A prospective study	Ranta, K., La Greca, A. M., Kaltiala-Heino, R., & Marttunen, M. (2016). Social phobia and educational and interpersonal impairments in adolescence: A prospective study. Child Psychiatry & Human Development, 47(4), 665-677.	Adolescent Mental Health Cohort Study	Baseline data collected in autumn of 9th gade, with one follow-up 2 years later	Longitudinal study	School-based	Fisher's exact test	Social phobia (SP): based on the Social Phobia Inventory (SPIN) clinical cut-off score	Questionnaire with established cut off	Social Phobia/Anxiety Disorder	School absence: Youth Self Report (YSR) 'I cut classes or skip school' response of 'very true or often true'	Education	Child	No controls in this analysis	Tampere and Vantaa, Finland	903	No information given	15.5-17.6 years	15.5 (SD = 0.39) years	Teen	17.6 (SD = 0.41) years	Teen	Male only	No information given	2 years	Fisher’s exact test: p=0.023; a HIGHER % of those with SP at 15 years had frequent class non-attendance at 17 years	Worsened significantly
14	12	Ranta, K., La Greca, A. M., Kaltiala-Heino, R., & Marttunen, M.	2016	Social phobia and educational and interpersonal impairments in adolescence: A prospective study	Ranta, K., La Greca, A. M., Kaltiala-Heino, R., & Marttunen, M. (2016). Social phobia and educational and interpersonal impairments in adolescence: A prospective study. Child Psychiatry & Human Development, 47(4), 665-677.	Adolescent Mental Health Cohort Study	Baseline data collected in autumn of 9th gade, with one follow-up 2 years later	Longitudinal study	School-based	Chi-squared test	Social phobia (SP): based on the Social Phobia Inventory (SPIN) clinical cut-off score	Questionnaire with established cut off	Social Phobia/Anxiety Disorder	Perceived slow academic progress: self-reported 'progressing slower than planned' or 'I do not study at all'	Education	Child	No controls in this analysis	Tampere and Vantaa, Finland	903	No information given	15.5-17.6 years	15.5 (SD = 0.39) years	Teen	17.6 (SD = 0.41) years	Teen	Male only	No information given	2 years	Chi-sq = 6.712 (p=0.010); a HIGHER % of those with SP at 15 years had slow academic progress at 17 years	Worsened significantly
14	13	Ranta, K., La Greca, A. M., Kaltiala-Heino, R., & Marttunen, M.	2016	Social phobia and educational and interpersonal impairments in adolescence: A prospective study	Ranta, K., La Greca, A. M., Kaltiala-Heino, R., & Marttunen, M. (2016). Social phobia and educational and interpersonal impairments in adolescence: A prospective study. Child Psychiatry & Human Development, 47(4), 665-677.	Adolescent Mental Health Cohort Study	Baseline data collected in autumn of 9th gade, with one follow-up 2 years later	Longitudinal study	School-based	Chi-squared test	Social phobia (SP): based on the Social Phobia Inventory (SPIN) clinical cut-off score	Questionnaire with established cut off	Social Phobia/Anxiety Disorder	No close friends: self-reported no close friends	Relationships	Child	No controls in this analysis	Tampere and Vantaa, Finland	903	No information given	15.5-17.6 years	15.5 (SD = 0.39) years	Teen	17.6 (SD = 0.41) years	Teen	Male only	No information given	2 years	Chi-sq = 23.826 (p<0.001); a HIGHER % of those with SP at 15 years had no close friends at 17 years	Worsened significantly
14	14	Ranta, K., La Greca, A. M., Kaltiala-Heino, R., & Marttunen, M.	2016	Social phobia and educational and interpersonal impairments in adolescence: A prospective study	Ranta, K., La Greca, A. M., Kaltiala-Heino, R., & Marttunen, M. (2016). Social phobia and educational and interpersonal impairments in adolescence: A prospective study. Child Psychiatry & Human Development, 47(4), 665-677.	Adolescent Mental Health Cohort Study	Baseline data collected in autumn of 9th gade, with one follow-up 2 years later	Longitudinal study	School-based	Chi-squared test	Social phobia (SP): based on the Social Phobia Inventory (SPIN) clinical cut-off score	Questionnaire with established cut off	Social Phobia/Anxiety Disorder	No lifetime romantic parterns: self-reported 'never involved in steady dating relationship'	Relationships	Child	No controls in this analysis	Tampere and Vantaa, Finland	903	No information given	15.5-17.6 years	15.5 (SD = 0.39) years	Teen	17.6 (SD = 0.41) years	Teen	Male only	No information given	2 years	Chi-sq = 9.380 (p=0.002); a HIGHER % of those with SP at 15 years had no lifetime romantic partners at 17 years	Worsened
14	15	Ranta, K., La Greca, A. M., Kaltiala-Heino, R., & Marttunen, M.	2016	Social phobia and educational and interpersonal impairments in adolescence: A prospective study	Ranta, K., La Greca, A. M., Kaltiala-Heino, R., & Marttunen, M. (2016). Social phobia and educational and interpersonal impairments in adolescence: A prospective study. Child Psychiatry & Human Development, 47(4), 665-677.	Adolescent Mental Health Cohort Study	Baseline data collected in autumn of 9th gade, with one follow-up 2 years later	Longitudinal study	School-based	Chi-squared test	Social phobia (SP): based on the Social Phobia Inventory (SPIN) clinical cut-off score	Questionnaire with established cut off	Social Phobia/Anxiety Disorder	Perceived low friendship support: Perceived Social Support Scale-Revised (PSSS-R) 'friends subscale' at or below the 25th percentile	Relationships	Child	No controls in this analysis	Tampere and Vantaa, Finland	903	No information given	15.5-17.6 years	15.5 (SD = 0.39) years	Teen	17.6 (SD = 0.41) years	Teen	Male only	No information given	2 years	Chi-sq = 21.696 (p<0.001); a HIGHER % of those with SP at 15 years had low friendship support at 17 years	Worsened significantly
14	16	Ranta, K., La Greca, A. M., Kaltiala-Heino, R., & Marttunen, M.	2016	Social phobia and educational and interpersonal impairments in adolescence: A prospective study	Ranta, K., La Greca, A. M., Kaltiala-Heino, R., & Marttunen, M. (2016). Social phobia and educational and interpersonal impairments in adolescence: A prospective study. Child Psychiatry & Human Development, 47(4), 665-677.	Adolescent Mental Health Cohort Study	Baseline data collected in autumn of 9th gade, with one follow-up 2 years later	Longitudinal study	School-based	Chi-squared test	Social phobia (SP): based on the Social Phobia Inventory (SPIN) clinical cut-off score	Questionnaire with established cut off	Social Phobia/Anxiety Disorder	Perceived low partner support: Perceived Social Support Scale-Revised (PSSS-R) 'significant other' subscale at or below the 25th percentile	Relationships	Child	No controls in this analysis	Tampere and Vantaa, Finland	903	No information given	15.5-17.6 years	15.5 (SD = 0.39) years	Teen	17.6 (SD = 0.41) years	Teen	Male only	No information given	2 years	Chi-sq = 15.909 (p<0.000); a HIGHER % of those with SP at 15 years had low support from significant other at 17 years	Worsened significantly
14	17	Ranta, K., La Greca, A. M., Kaltiala-Heino, R., & Marttunen, M.	2016	Social phobia and educational and interpersonal impairments in adolescence: A prospective study	Ranta, K., La Greca, A. M., Kaltiala-Heino, R., & Marttunen, M. (2016). Social phobia and educational and interpersonal impairments in adolescence: A prospective study. Child Psychiatry & Human Development, 47(4), 665-677.	Adolescent Mental Health Cohort Study	Baseline data collected in autumn of 9th gade, with one follow-up 2 years later	Longitudinal study	School-based	Logistic regression analysis	Social phobia (SP): based on the Social Phobia Inventory (SPIN) clinical cut-off score	Questionnaire with established cut off	Social Phobia/Anxiety Disorder	Reduction in grade point average (GPA): self-reported reduction in GPA in final school year	Education	Child	1) baseline depression (Beck Depression Inventory, Short version [BDI]) 2) relocation in past year 3) parent unemployment in last year	Tampere and Vantaa, Finland	1167	No information given	15.5-17.6 years	15.5 (SD = 0.39) years	Teen	17.6 (SD = 0.41) years	Teen	Female only	No information given	2 years	OR = 0.5 (95% CI: 0.3–1.0; p<0.05)	Improved significantly
14	18	Ranta, K., La Greca, A. M., Kaltiala-Heino, R., & Marttunen, M.	2016	Social phobia and educational and interpersonal impairments in adolescence: A prospective study	Ranta, K., La Greca, A. M., Kaltiala-Heino, R., & Marttunen, M. (2016). Social phobia and educational and interpersonal impairments in adolescence: A prospective study. Child Psychiatry & Human Development, 47(4), 665-677.	Adolescent Mental Health Cohort Study	Baseline data collected in autumn of 9th gade, with one follow-up 2 years later	Longitudinal study	School-based	Logistic regression analysis	Social phobia (SP): based on the Social Phobia Inventory (SPIN) clinical cut-off score	Questionnaire with established cut off	Social Phobia/Anxiety Disorder	Dropout of school/work: self-reported not studying and not working full or part-time	Miscellaneous	Child	1) baseline depression (Beck Depression Inventory, Short version [BDI]) 2) relocation in past year 3) parent unemployment in last year	Tampere and Vantaa, Finland	1167	No information given	15.5-17.6 years	15.5 (SD = 0.39) years	Teen	17.6 (SD = 0.41) years	Teen	Female only	No information given	2 years	OR = 0.3 (95% CI: 0.1–1.5)	Improved
14	19	Ranta, K., La Greca, A. M., Kaltiala-Heino, R., & Marttunen, M.	2016	Social phobia and educational and interpersonal impairments in adolescence: A prospective study	Ranta, K., La Greca, A. M., Kaltiala-Heino, R., & Marttunen, M. (2016). Social phobia and educational and interpersonal impairments in adolescence: A prospective study. Child Psychiatry & Human Development, 47(4), 665-677.	Adolescent Mental Health Cohort Study	Baseline data collected in autumn of 9th gade, with one follow-up 2 years later	Longitudinal study	School-based	Logistic regression analysis	Social phobia (SP): based on the Social Phobia Inventory (SPIN) clinical cut-off score	Questionnaire with established cut off	Social Phobia/Anxiety Disorder	School absence: Youth Self Report (YSR) 'I cut classes or skip school' response of 'very true or often true'	Education	Child	1) baseline depression (Beck Depression Inventory, Short version [BDI]) 2) relocation in past year 3) parent unemployment in last year	Tampere and Vantaa, Finland	1167	No information given	15.5-17.6 years	15.5 (SD = 0.39) years	Teen	17.6 (SD = 0.41) years	Teen	Female only	No information given	2 years	OR = 0.9 (95% CI: 0.5–1.9)	Improved
14	20	Ranta, K., La Greca, A. M., Kaltiala-Heino, R., & Marttunen, M.	2016	Social phobia and educational and interpersonal impairments in adolescence: A prospective study	Ranta, K., La Greca, A. M., Kaltiala-Heino, R., & Marttunen, M. (2016). Social phobia and educational and interpersonal impairments in adolescence: A prospective study. Child Psychiatry & Human Development, 47(4), 665-677.	Adolescent Mental Health Cohort Study	Baseline data collected in autumn of 9th gade, with one follow-up 2 years later	Longitudinal study	School-based	Logistic regression analysis	Social phobia (SP): based on the Social Phobia Inventory (SPIN) clinical cut-off score	Questionnaire with established cut off	Social Phobia/Anxiety Disorder	Perceived slow academic progress: self-reported 'progressing slower than planned' or 'I do not study at all'	Education	Child	1) baseline depression (Beck Depression Inventory, Short version [BDI]) 2) relocation in past year 3) parent unemployment in last year	Tampere and Vantaa, Finland	1167	No information given	15.5-17.6 years	15.5 (SD = 0.39) years	Teen	17.6 (SD = 0.41) years	Teen	Female only	No information given	2 years	OR = 0.6 (95% CI: 0.3–1.1)	Improved
14	21	Ranta, K., La Greca, A. M., Kaltiala-Heino, R., & Marttunen, M.	2016	Social phobia and educational and interpersonal impairments in adolescence: A prospective study	Ranta, K., La Greca, A. M., Kaltiala-Heino, R., & Marttunen, M. (2016). Social phobia and educational and interpersonal impairments in adolescence: A prospective study. Child Psychiatry & Human Development, 47(4), 665-677.	Adolescent Mental Health Cohort Study	Baseline data collected in autumn of 9th gade, with one follow-up 2 years later	Longitudinal study	School-based	Logistic regression analysis	Social phobia (SP): based on the Social Phobia Inventory (SPIN) clinical cut-off score	Questionnaire with established cut off	Social Phobia/Anxiety Disorder	Reduction in grade point average (GPA): self-reported reduction in GPA in final school year	Education	Child	1) baseline depression (Beck Depression Inventory, Short version [BDI]) 2) relocation in past year 3) parent unemployment in last year	Tampere and Vantaa, Finland	903	No information given	15.5-17.6 years	15.5 (SD = 0.39) years	Teen	17.6 (SD = 0.41) years	Teen	Male only	No information given	2 years	OR = 1.4 (95% CI: 0.8–2.6)	Worsened
14	22	Ranta, K., La Greca, A. M., Kaltiala-Heino, R., & Marttunen, M.	2016	Social phobia and educational and interpersonal impairments in adolescence: A prospective study	Ranta, K., La Greca, A. M., Kaltiala-Heino, R., & Marttunen, M. (2016). Social phobia and educational and interpersonal impairments in adolescence: A prospective study. Child Psychiatry & Human Development, 47(4), 665-677.	Adolescent Mental Health Cohort Study	Baseline data collected in autumn of 9th gade, with one follow-up 2 years later	Longitudinal study	School-based	Logistic regression analysis	Social phobia (SP): based on the Social Phobia Inventory (SPIN) clinical cut-off score	Questionnaire with established cut off	Social Phobia/Anxiety Disorder	Dropout of school/work: self-reported not studying and not working full or part-time	Miscellaneous	Child	1) baseline depression (Beck Depression Inventory, Short version [BDI]) 2) relocation in past year 3) parent unemployment in last year	Tampere and Vantaa, Finland	903	No information given	15.5-17.6 years	15.5 (SD = 0.39) years	Teen	17.6 (SD = 0.41) years	Teen	Male only	No information given	2 years	OR = 2.4 (95% CI: 0.9–6.7)	Worsened
14	23	Ranta, K., La Greca, A. M., Kaltiala-Heino, R., & Marttunen, M.	2016	Social phobia and educational and interpersonal impairments in adolescence: A prospective study	Ranta, K., La Greca, A. M., Kaltiala-Heino, R., & Marttunen, M. (2016). Social phobia and educational and interpersonal impairments in adolescence: A prospective study. Child Psychiatry & Human Development, 47(4), 665-677.	Adolescent Mental Health Cohort Study	Baseline data collected in autumn of 9th gade, with one follow-up 2 years later	Longitudinal study	School-based	Logistic regression analysis	Social phobia (SP): based on the Social Phobia Inventory (SPIN) clinical cut-off score	Questionnaire with established cut off	Social Phobia/Anxiety Disorder	School absence: Youth Self Report (YSR) 'I cut classes or skip school' response of 'very true or often true'	Education	Child	1) baseline depression (Beck Depression Inventory, Short version [BDI]) 2) relocation in past year 3) parent unemployment in last year	Tampere and Vantaa, Finland	903	No information given	15.5-17.6 years	15.5 (SD = 0.39) years	Teen	17.6 (SD = 0.41) years	Teen	Male only	No information given	2 years	OR = 1.7 (95% CI: 0.6–4.4)	Worsened
14	24	Ranta, K., La Greca, A. M., Kaltiala-Heino, R., & Marttunen, M.	2016	Social phobia and educational and interpersonal impairments in adolescence: A prospective study	Ranta, K., La Greca, A. M., Kaltiala-Heino, R., & Marttunen, M. (2016). Social phobia and educational and interpersonal impairments in adolescence: A prospective study. Child Psychiatry & Human Development, 47(4), 665-677.	Adolescent Mental Health Cohort Study	Baseline data collected in autumn of 9th gade, with one follow-up 2 years later	Longitudinal study	School-based	Logistic regression analysis	Social phobia (SP): based on the Social Phobia Inventory (SPIN) clinical cut-off score	Questionnaire with established cut off	Social Phobia/Anxiety Disorder	Perceived slow academic progress: self-reported 'progressing slower than planned' or 'I do not study at all'	Education	Child	1) baseline depression (Beck Depression Inventory, Short version [BDI]) 2) relocation in past year 3) parent unemployment in last year	Tampere and Vantaa, Finland	903	No information given	15.5-17.6 years	15.5 (SD = 0.39) years	Teen	17.6 (SD = 0.41) years	Teen	Male only	No information given	2 years	OR = 2.1 (95% CI: 1.0–4.0; p<0.05)	Worsened significantly
14	25	Ranta, K., La Greca, A. M., Kaltiala-Heino, R., & Marttunen, M.	2016	Social phobia and educational and interpersonal impairments in adolescence: A prospective study	Ranta, K., La Greca, A. M., Kaltiala-Heino, R., & Marttunen, M. (2016). Social phobia and educational and interpersonal impairments in adolescence: A prospective study. Child Psychiatry & Human Development, 47(4), 665-677.	Adolescent Mental Health Cohort Study	Baseline data collected in autumn of 9th gade, with one follow-up 2 years later	Longitudinal study	School-based	Logistic regression analysis	Social phobia (SP): based on the Social Phobia Inventory (SPIN) clinical cut-off score	Questionnaire with established cut off	Social Phobia/Anxiety Disorder	Reduction in grade point average (GPA): self-reported reduction in GPA in final school year	Education	Child	1) baseline depression (Beck Depression Inventory, Short version [BDI]) 2) relocation in past year 3) parent unemployment in last year	Tampere and Vantaa, Finland	2070	No information given	15.5-17.6 years	15.5 (SD = 0.39) years	Teen	17.6 (SD = 0.41) years	Teen	Female and male	No information given	2 years	OR = 0.8 (95% CI: 0.5–1.3)	Improved
14	26	Ranta, K., La Greca, A. M., Kaltiala-Heino, R., & Marttunen, M.	2016	Social phobia and educational and interpersonal impairments in adolescence: A prospective study	Ranta, K., La Greca, A. M., Kaltiala-Heino, R., & Marttunen, M. (2016). Social phobia and educational and interpersonal impairments in adolescence: A prospective study. Child Psychiatry & Human Development, 47(4), 665-677.	Adolescent Mental Health Cohort Study	Baseline data collected in autumn of 9th gade, with one follow-up 2 years later	Longitudinal study	School-based	Logistic regression analysis	Social phobia (SP): based on the Social Phobia Inventory (SPIN) clinical cut-off score	Questionnaire with established cut off	Social Phobia/Anxiety Disorder	Dropout of school/work: self-reported not studying and not working full or part-time	Miscellaneous	Child	1) baseline depression (Beck Depression Inventory, Short version [BDI]) 2) relocation in past year 3) parent unemployment in last year	Tampere and Vantaa, Finland	2070	No information given	15.5-17.6 years	15.5 (SD = 0.39) years	Teen	17.6 (SD = 0.41) years	Teen	Female and male	No information given	2 years	OR = 1.0 (95% CI: 0.4–2.4)	No change
14	27	Ranta, K., La Greca, A. M., Kaltiala-Heino, R., & Marttunen, M.	2016	Social phobia and educational and interpersonal impairments in adolescence: A prospective study	Ranta, K., La Greca, A. M., Kaltiala-Heino, R., & Marttunen, M. (2016). Social phobia and educational and interpersonal impairments in adolescence: A prospective study. Child Psychiatry & Human Development, 47(4), 665-677.	Adolescent Mental Health Cohort Study	Baseline data collected in autumn of 9th gade, with one follow-up 2 years later	Longitudinal study	School-based	Logistic regression analysis	Social phobia (SP): based on the Social Phobia Inventory (SPIN) clinical cut-off score	Questionnaire with established cut off	Social Phobia/Anxiety Disorder	School absence: Youth Self Report (YSR) 'I cut classes or skip school' response of 'very true or often true'	Education	Child	1) baseline depression (Beck Depression Inventory, Short version [BDI]) 2) relocation in past year 3) parent unemployment in last year	Tampere and Vantaa, Finland	2070	No information given	15.5-17.6 years	15.5 (SD = 0.39) years	Teen	17.6 (SD = 0.41) years	Teen	Female and male	No information given	2 years	OR = 1.2 (95% CI: 0.7–2.1)	Worsened
14	28	Ranta, K., La Greca, A. M., Kaltiala-Heino, R., & Marttunen, M.	2016	Social phobia and educational and interpersonal impairments in adolescence: A prospective study	Ranta, K., La Greca, A. M., Kaltiala-Heino, R., & Marttunen, M. (2016). Social phobia and educational and interpersonal impairments in adolescence: A prospective study. Child Psychiatry & Human Development, 47(4), 665-677.	Adolescent Mental Health Cohort Study	Baseline data collected in autumn of 9th gade, with one follow-up 2 years later	Longitudinal study	School-based	Logistic regression analysis	Social phobia (SP): based on the Social Phobia Inventory (SPIN) clinical cut-off score	Questionnaire with established cut off	Social Phobia/Anxiety Disorder	Perceived slow academic progress: self-reported 'progressing slower than planned' or 'I do not study at all'	Education	Child	1) baseline depression (Beck Depression Inventory, Short version [BDI]) 2) relocation in past year 3) parent unemployment in last year	Tampere and Vantaa, Finland	2070	No information given	15.5-17.6 years	15.5 (SD = 0.39) years	Teen	17.6 (SD = 0.41) years	Teen	Female and male	No information given	2 years	OR = 1.0 (95% CI: 0.6–1.5)	No change
14	29	Ranta, K., La Greca, A. M., Kaltiala-Heino, R., & Marttunen, M.	2016	Social phobia and educational and interpersonal impairments in adolescence: A prospective study	Ranta, K., La Greca, A. M., Kaltiala-Heino, R., & Marttunen, M. (2016). Social phobia and educational and interpersonal impairments in adolescence: A prospective study. Child Psychiatry & Human Development, 47(4), 665-677.	Adolescent Mental Health Cohort Study	Baseline data collected in autumn of 9th gade, with one follow-up 2 years later	Longitudinal study	School-based	Logistic regression analysis	Social phobia (SP): based on the Social Phobia Inventory (SPIN) clinical cut-off score	Questionnaire with established cut off	Social Phobia/Anxiety Disorder	No close friends: self-reported no close friends	Relationships	Child	1) baseline depression (Beck Depression Inventory, Short version [BDI]) 2) relocation in past year 3) parent unemployment in last year	Tampere and Vantaa, Finland	1167	No information given	15.5-17.6 years	15.5 (SD = 0.39) years	Teen	17.6 (SD = 0.41) years	Teen	Female only	No information given	2 years	OR = 0.6 (95% CI: 0.2–1.4)	Improved
14	30	Ranta, K., La Greca, A. M., Kaltiala-Heino, R., & Marttunen, M.	2016	Social phobia and educational and interpersonal impairments in adolescence: A prospective study	Ranta, K., La Greca, A. M., Kaltiala-Heino, R., & Marttunen, M. (2016). Social phobia and educational and interpersonal impairments in adolescence: A prospective study. Child Psychiatry & Human Development, 47(4), 665-677.	Adolescent Mental Health Cohort Study	Baseline data collected in autumn of 9th gade, with one follow-up 2 years later	Longitudinal study	School-based	Logistic regression analysis	Social phobia (SP): based on the Social Phobia Inventory (SPIN) clinical cut-off score	Questionnaire with established cut off	Social Phobia/Anxiety Disorder	No lifetime romantic parterns: self-reported 'never involved in steady dating relationship'	Relationships	Child	1) baseline depression (Beck Depression Inventory, Short version [BDI]) 2) relocation in past year 3) parent unemployment in last year	Tampere and Vantaa, Finland	1167	No information given	15.5-17.6 years	15.5 (SD = 0.39) years	Teen	17.6 (SD = 0.41) years	Teen	Female only	No information given	2 years	OR = 1.7 (95% CI: 1.1–2.7; p<0.05)	Worsened significantly
14	31	Ranta, K., La Greca, A. M., Kaltiala-Heino, R., & Marttunen, M.	2016	Social phobia and educational and interpersonal impairments in adolescence: A prospective study	Ranta, K., La Greca, A. M., Kaltiala-Heino, R., & Marttunen, M. (2016). Social phobia and educational and interpersonal impairments in adolescence: A prospective study. Child Psychiatry & Human Development, 47(4), 665-677.	Adolescent Mental Health Cohort Study	Baseline data collected in autumn of 9th gade, with one follow-up 2 years later	Longitudinal study	School-based	Logistic regression analysis	Social phobia (SP): based on the Social Phobia Inventory (SPIN) clinical cut-off score	Questionnaire with established cut off	Social Phobia/Anxiety Disorder	Perceived low friendship support: Perceived Social Support Scale-Revised (PSSS-R) 'friends subscale' at or below the 25th percentile	Relationships	Child	1) baseline depression (Beck Depression Inventory, Short version [BDI]) 2) relocation in past year 3) parent unemployment in last year	Tampere and Vantaa, Finland	1167	No information given	15.5-17.6 years	15.5 (SD = 0.39) years	Teen	17.6 (SD = 0.41) years	Teen	Female only	No information given	2 years	OR = 1.0 (95% CI: 0.6–1.6)	No change
14	32	Ranta, K., La Greca, A. M., Kaltiala-Heino, R., & Marttunen, M.	2016	Social phobia and educational and interpersonal impairments in adolescence: A prospective study	Ranta, K., La Greca, A. M., Kaltiala-Heino, R., & Marttunen, M. (2016). Social phobia and educational and interpersonal impairments in adolescence: A prospective study. Child Psychiatry & Human Development, 47(4), 665-677.	Adolescent Mental Health Cohort Study	Baseline data collected in autumn of 9th gade, with one follow-up 2 years later	Longitudinal study	School-based	Logistic regression analysis	Social phobia (SP): based on the Social Phobia Inventory (SPIN) clinical cut-off score	Questionnaire with established cut off	Social Phobia/Anxiety Disorder	Perceived low partner support: Perceived Social Support Scale-Revised (PSSS-R) 'significant other' subscale at or below the 25th percentile	Relationships	Child	1) baseline depression (Beck Depression Inventory, Short version [BDI]) 2) relocation in past year 3) parent unemployment in last year	Tampere and Vantaa, Finland	1167	No information given	15.5-17.6 years	15.5 (SD = 0.39) years	Teen	17.6 (SD = 0.41) years	Teen	Female only	No information given	2 years	OR = 1.0 (95% CI: 0.6–1.6)	No change
14	33	Ranta, K., La Greca, A. M., Kaltiala-Heino, R., & Marttunen, M.	2016	Social phobia and educational and interpersonal impairments in adolescence: A prospective study	Ranta, K., La Greca, A. M., Kaltiala-Heino, R., & Marttunen, M. (2016). Social phobia and educational and interpersonal impairments in adolescence: A prospective study. Child Psychiatry & Human Development, 47(4), 665-677.	Adolescent Mental Health Cohort Study	Baseline data collected in autumn of 9th gade, with one follow-up 2 years later	Longitudinal study	School-based	Logistic regression analysis	Social phobia (SP): based on the Social Phobia Inventory (SPIN) clinical cut-off score	Questionnaire with established cut off	Social Phobia/Anxiety Disorder	No close friends: self-reported no close friends	Relationships	Child	1) baseline depression (Beck Depression Inventory, Short version [BDI]) 2) relocation in past year 3) parent unemployment in last year	Tampere and Vantaa, Finland	903	No information given	15.5-17.6 years	15.5 (SD = 0.39) years	Teen	17.6 (SD = 0.41) years	Teen	Male only	No information given	2 years	OR = 3.8 (95% CI: 2.0–6.9; p=0.004)	Worsened significantly
14	34	Ranta, K., La Greca, A. M., Kaltiala-Heino, R., & Marttunen, M.	2016	Social phobia and educational and interpersonal impairments in adolescence: A prospective study	Ranta, K., La Greca, A. M., Kaltiala-Heino, R., & Marttunen, M. (2016). Social phobia and educational and interpersonal impairments in adolescence: A prospective study. Child Psychiatry & Human Development, 47(4), 665-677.	Adolescent Mental Health Cohort Study	Baseline data collected in autumn of 9th gade, with one follow-up 2 years later	Longitudinal study	School-based	Logistic regression analysis	Social phobia (SP): based on the Social Phobia Inventory (SPIN) clinical cut-off score	Questionnaire with established cut off	Social Phobia/Anxiety Disorder	No lifetime romantic parterns: self-reported 'never involved in steady dating relationship'	Relationships	Child	1) baseline depression (Beck Depression Inventory, Short version [BDI]) 2) relocation in past year 3) parent unemployment in last year	Tampere and Vantaa, Finland	903	No information given	15.5-17.6 years	15.5 (SD = 0.39) years	Teen	17.6 (SD = 0.41) years	Teen	Male only	No information given	2 years	OR = 2.1 (95% CI: 1.3–3.6; p<0.01)	Worsened significantly
14	35	Ranta, K., La Greca, A. M., Kaltiala-Heino, R., & Marttunen, M.	2016	Social phobia and educational and interpersonal impairments in adolescence: A prospective study	Ranta, K., La Greca, A. M., Kaltiala-Heino, R., & Marttunen, M. (2016). Social phobia and educational and interpersonal impairments in adolescence: A prospective study. Child Psychiatry & Human Development, 47(4), 665-677.	Adolescent Mental Health Cohort Study	Baseline data collected in autumn of 9th gade, with one follow-up 2 years later	Longitudinal study	School-based	Logistic regression analysis	Social phobia (SP): based on the Social Phobia Inventory (SPIN) clinical cut-off score	Questionnaire with established cut off	Social Phobia/Anxiety Disorder	Perceived low friendship support: Perceived Social Support Scale-Revised (PSSS-R) 'friends subscale' at or below the 25th percentile	Relationships	Child	1) baseline depression (Beck Depression Inventory, Short version [BDI]) 2) relocation in past year 3) parent unemployment in last year	Tampere and Vantaa, Finland	903	No information given	15.5-17.6 years	15.5 (SD = 0.39) years	Teen	17.6 (SD = 0.41) years	Teen	Male only	No information given	2 years	OR = 3.2 (95% CI: 1.9–5.4; p<0.001)	Worsened significantly
14	36	Ranta, K., La Greca, A. M., Kaltiala-Heino, R., & Marttunen, M.	2016	Social phobia and educational and interpersonal impairments in adolescence: A prospective study	Ranta, K., La Greca, A. M., Kaltiala-Heino, R., & Marttunen, M. (2016). Social phobia and educational and interpersonal impairments in adolescence: A prospective study. Child Psychiatry & Human Development, 47(4), 665-677.	Adolescent Mental Health Cohort Study	Baseline data collected in autumn of 9th gade, with one follow-up 2 years later	Longitudinal study	School-based	Logistic regression analysis	Social phobia (SP): based on the Social Phobia Inventory (SPIN) clinical cut-off score	Questionnaire with established cut off	Social Phobia/Anxiety Disorder	Perceived low partner support: Perceived Social Support Scale-Revised (PSSS-R) 'significant other' subscale at or below the 25th percentile	Relationships	Child	1) baseline depression (Beck Depression Inventory, Short version [BDI]) 2) relocation in past year 3) parent unemployment in last year	Tampere and Vantaa, Finland	903	No information given	15.5-17.6 years	15.5 (SD = 0.39) years	Teen	17.6 (SD = 0.41) years	Teen	Male only	No information given	2 years	OR = 3.1 (95% CI: 1.8–5.2; p<0.001)	Worsened significantly
14	37	Ranta, K., La Greca, A. M., Kaltiala-Heino, R., & Marttunen, M.	2016	Social phobia and educational and interpersonal impairments in adolescence: A prospective study	Ranta, K., La Greca, A. M., Kaltiala-Heino, R., & Marttunen, M. (2016). Social phobia and educational and interpersonal impairments in adolescence: A prospective study. Child Psychiatry & Human Development, 47(4), 665-677.	Adolescent Mental Health Cohort Study	Baseline data collected in autumn of 9th gade, with one follow-up 2 years later	Longitudinal study	School-based	Logistic regression analysis	Social phobia (SP): based on the Social Phobia Inventory (SPIN) clinical cut-off score	Questionnaire with established cut off	Social Phobia/Anxiety Disorder	No close friends: self-reported no close friends	Relationships	Child	1) baseline depression (Beck Depression Inventory, Short version [BDI]) 2) relocation in past year 3) parent unemployment in last year	Tampere and Vantaa, Finland	2070	No information given	15.5-17.6 years	15.5 (SD = 0.39) years	Teen	17.6 (SD = 0.41) years	Teen	Female and male	No information given	2 years	OR = 1.7 (95% CI: 1.1–2.8; p<0.05)	Worsened significantly
14	38	Ranta, K., La Greca, A. M., Kaltiala-Heino, R., & Marttunen, M.	2016	Social phobia and educational and interpersonal impairments in adolescence: A prospective study	Ranta, K., La Greca, A. M., Kaltiala-Heino, R., & Marttunen, M. (2016). Social phobia and educational and interpersonal impairments in adolescence: A prospective study. Child Psychiatry & Human Development, 47(4), 665-677.	Adolescent Mental Health Cohort Study	Baseline data collected in autumn of 9th gade, with one follow-up 2 years later	Longitudinal study	School-based	Logistic regression analysis	Social phobia (SP): based on the Social Phobia Inventory (SPIN) clinical cut-off score	Questionnaire with established cut off	Social Phobia/Anxiety Disorder	No lifetime romantic parterns: self-reported 'never involved in steady dating relationship'	Relationships	Child	1) baseline depression (Beck Depression Inventory, Short version [BDI]) 2) relocation in past year 3) parent unemployment in last year	Tampere and Vantaa, Finland	2070	No information given	15.5-17.6 years	15.5 (SD = 0.39) years	Teen	17.6 (SD = 0.41) years	Teen	Female and male	No information given	2 years	OR = 1.8 (95% CI: 1.3–2.6; p<0.01)	Worsened significantly
14	39	Ranta, K., La Greca, A. M., Kaltiala-Heino, R., & Marttunen, M.	2016	Social phobia and educational and interpersonal impairments in adolescence: A prospective study	Ranta, K., La Greca, A. M., Kaltiala-Heino, R., & Marttunen, M. (2016). Social phobia and educational and interpersonal impairments in adolescence: A prospective study. Child Psychiatry & Human Development, 47(4), 665-677.	Adolescent Mental Health Cohort Study	Baseline data collected in autumn of 9th gade, with one follow-up 2 years later	Longitudinal study	School-based	Logistic regression analysis	Social phobia (SP): based on the Social Phobia Inventory (SPIN) clinical cut-off score	Questionnaire with established cut off	Social Phobia/Anxiety Disorder	Perceived low friendship support: Perceived Social Support Scale-Revised (PSSS-R) 'friends subscale' at or below the 25th percentile	Relationships	Child	1) baseline depression (Beck Depression Inventory, Short version [BDI]) 2) relocation in past year 3) parent unemployment in last year	Tampere and Vantaa, Finland	2070	No information given	15.5-17.6 years	15.5 (SD = 0.39) years	Teen	17.6 (SD = 0.41) years	Teen	Female and male	No information given	2 years	OR = 1.8 (95% CI: 1.3–2.6; p<0.01)	Worsened significantly
14	40	Ranta, K., La Greca, A. M., Kaltiala-Heino, R., & Marttunen, M.	2016	Social phobia and educational and interpersonal impairments in adolescence: A prospective study	Ranta, K., La Greca, A. M., Kaltiala-Heino, R., & Marttunen, M. (2016). Social phobia and educational and interpersonal impairments in adolescence: A prospective study. Child Psychiatry & Human Development, 47(4), 665-677.	Adolescent Mental Health Cohort Study	Baseline data collected in autumn of 9th gade, with one follow-up 2 years later	Longitudinal study	School-based	Logistic regression analysis	Social phobia (SP): based on the Social Phobia Inventory (SPIN) clinical cut-off score	Questionnaire with established cut off	Social Phobia/Anxiety Disorder	Perceived low partner support: Perceived Social Support Scale-Revised (PSSS-R) 'significant other' subscale at or below the 25th percentile	Relationships	Child	1) baseline depression (Beck Depression Inventory, Short version [BDI]) 2) relocation in past year 3) parent unemployment in last year	Tampere and Vantaa, Finland	2070	No information given	15.5-17.6 years	15.5 (SD = 0.39) years	Teen	17.6 (SD = 0.41) years	Teen	Female and male	No information given	2 years	OR = 1.7 (95% CI: 1.2–2.4; p<0.01)	Worsened significantly
15	1	E. de Hullu, B. E. Sportel, M. H. Nauta and P. J. de Jong	2017	Cognitive bias modification and CBT as early interventions for adolescent social and test anxiety: Two-year follow-up of a randomized controlled trial	de Hullu, E., Sportel, B. E., Nauta, M. H., & de Jong, P. J. (2017). Cognitive bias modification and CBT as early interventions for adolescent social and test anxiety: Two-year follow-up of a randomized controlled trial. Journal of Behavior Therapy and Experimental Psychiatry, 55, 81-89.	Primary data collection for RCT comparing internet-based multifaceted cognitive bias modification training (CBM), a 10-week school-based cognitive behavioral group training (CBT) and no-intervention control	All assessments between 2007-12; baseline, post-treatment (12 weeks later), 6-month, 1-year and 2-year follow-up	RCT (only extracting information from control arm)	School-based	Descriptive statistics; multiple imputation to impute missing data at 2-year follow-up	Anxiety: score above cut-off for social and/or test anxiety on the Revised Child Anxiety and Depression Scale (RCADS-SAD)	Questionnaire with established cut off	Mixed	Social phobia: mean score for social anxiety on the Revised Child Anxiety and Depression Scale (RCADS-SAD)	Anxiety	Child	No controls in this analysis	The Netherlands	35/70 (50%) in 'no treatment' control arm completed 2-year follow-up	All participants meet exposure criteria	Mean = 13.6 years + 2 years follow-up	Mean = 13.6 years	Teen	Mean = 13.6 years + 2 years follow-up	Teen	Female and male, no further info given	No information given	2 years	Mean RCADS-SAD score: - baseline mean (SD) = 13.27 (4.52) - 2-year follow-up (imputing missing data) mean (SD) = 10.30 (5.08) - baseline vs. 2-year follow-up Cohen's d effect size = 0.63 (95% CI: 0.21 to 1.04)	Improved	"changes of the primary outcome measures in the control condition were of moderate effect size (d = 0.63 and 0.46)" "unclear why the decline of social anxiety in the current control condition was relatively large (i.e., in the medium range)" "many adolescents improved on our primary and most of the secondary measures, regardless of receiving an intervention"	1) "cluster-randomized design, with randomization at school level rather than at the individual level" to avoid potential contamination within schools	1) "fact that we randomized at school level was not taken into account in the power analyses" so may be underpowered 2) high drop-out rate, which may have been selective attrition	Weak
15	2	E. de Hullu, B. E. Sportel, M. H. Nauta and P. J. de Jong	2017	Cognitive bias modification and CBT as early interventions for adolescent social and test anxiety: Two-year follow-up of a randomized controlled trial	de Hullu, E., Sportel, B. E., Nauta, M. H., & de Jong, P. J. (2017). Cognitive bias modification and CBT as early interventions for adolescent social and test anxiety: Two-year follow-up of a randomized controlled trial. Journal of Behavior Therapy and Experimental Psychiatry, 55, 81-89.	Primary data collection for RCT comparing internet-based multifaceted cognitive bias modification training (CBM), a 10-week school-based cognitive behavioral group training (CBT) and no-intervention control	All assessments between 2007-12; baseline, post-treatment (12 weeks later), 6-month, 1-year and 2-year follow-up	RCT (only extracting information from control arm)	School-based	Descriptive statistics; multiple imputation to impute missing data at 2-year follow-up	Anxiety: score above cut-off for social and/or test anxiety on the Revised Child Anxiety and Depression Scale (RCADS-SAD)	Questionnaire with established cut off	Mixed	Test anxiety: mean score for test anxiety on the Spielberger Test Anxiety Inventory (TIA)	Anxiety	Child	No controls in this analysis	The Netherlands	35/70 (50%) in 'no treatment' control arm completed 2-year follow-up	All participants meet exposure criteria	Mean = 13.6 years + 2 years follow-up	Mean = 13.6 years	Teen	Mean = 13.6 years + 2 years follow-up	Teen	Female and male, no further info given	No information given	2 years	Mean TIA score: - baseline mean (SD) = 41.59 (13.23) - 2-year follow-up (imputing missing data) mean (SD) = 35.66 (12.13) - baseline vs. 2-year follow-up Cohen's d effect size = 0.46 (95% CI: 0.05 to 0.87)	Improved
15	3	E. de Hullu, B. E. Sportel, M. H. Nauta and P. J. de Jong	2017	Cognitive bias modification and CBT as early interventions for adolescent social and test anxiety: Two-year follow-up of a randomized controlled trial	de Hullu, E., Sportel, B. E., Nauta, M. H., & de Jong, P. J. (2017). Cognitive bias modification and CBT as early interventions for adolescent social and test anxiety: Two-year follow-up of a randomized controlled trial. Journal of Behavior Therapy and Experimental Psychiatry, 55, 81-89.	Primary data collection for RCT comparing internet-based multifaceted cognitive bias modification training (CBM), a 10-week school-based cognitive behavioral group training (CBT) and no-intervention control	All assessments between 2007-12; baseline, post-treatment (12 weeks later), 6-month, 1-year and 2-year follow-up	RCT (only extracting information from control arm)	School-based	Descriptive statistics; multiple imputation to impute missing data at 2-year follow-up	Anxiety: score above cut-off for social and/or test anxiety on the Revised Child Anxiety and Depression Scale (RCADS-SAD)	Questionnaire with established cut off	Mixed	Self-esteem: mean score on the Rosenberg Self-Esteem Scale (RSES)	Miscellaneous	Child	No controls in this analysis	The Netherlands	35/70 (50%) in 'no treatment' control arm completed 2-year follow-up	All participants meet exposure criteria	Mean = 13.6 years + 2 years follow-up	Mean = 13.6 years	Teen	Mean = 13.6 years + 2 years follow-up	Teen	Female and male, no further info given	No information given	2 years	Mean RSES score: - baseline mean (SD) = 30.23 (9.64) - 2-year follow-up (imputing missing data) mean (SD) = 35.37 (9.39) - baseline vs. 2-year follow-up Cohen's d effect size = -0.54 (95% CI: -0.95 to -0.12)	Improved
15	4	E. de Hullu, B. E. Sportel, M. H. Nauta and P. J. de Jong	2017	Cognitive bias modification and CBT as early interventions for adolescent social and test anxiety: Two-year follow-up of a randomized controlled trial	de Hullu, E., Sportel, B. E., Nauta, M. H., & de Jong, P. J. (2017). Cognitive bias modification and CBT as early interventions for adolescent social and test anxiety: Two-year follow-up of a randomized controlled trial. Journal of Behavior Therapy and Experimental Psychiatry, 55, 81-89.	Primary data collection for RCT comparing internet-based multifaceted cognitive bias modification training (CBM), a 10-week school-based cognitive behavioral group training (CBT) and no-intervention control	All assessments between 2007-12; baseline, post-treatment (12 weeks later), 6-month, 1-year and 2-year follow-up	RCT (only extracting information from control arm)	School-based	Descriptive statistics; multiple imputation to impute missing data at 2-year follow-up	Anxiety: score above cut-off for social and/or test anxiety on the Revised Child Anxiety and Depression Scale (RCADS-SAD)	Questionnaire with established cut off	Mixed	Prosocial behaviors: mean score on the prosocial behaviors subscale of the Vragenlijst Sociale Vaardigheden van Jongeren (VSVJ), derived from the Matson Evaluation of Social Skills with Youngsters (MESSY)	Relationships	Child	No controls in this analysis	The Netherlands	35/70 (50%) in 'no treatment' control arm completed 2-year follow-up	All participants meet exposure criteria	Mean = 13.6 years + 2 years follow-up	Mean = 13.6 years	Teen	Mean = 13.6 years + 2 years follow-up	Teen	Female and male, no further info given	No information given	2 years	Mean VSVJ/MESSY score: - baseline mean (SD) = 56.77 (9.10) - 2-year follow-up (imputing missing data) mean (SD) = 61.72 (7.77) - baseline vs. 2-year follow-up Cohen's d effect size = -0.57 (95% CI: -0.98 to -0.15)	Improved
15	5	E. de Hullu, B. E. Sportel, M. H. Nauta and P. J. de Jong	2017	Cognitive bias modification and CBT as early interventions for adolescent social and test anxiety: Two-year follow-up of a randomized controlled trial	de Hullu, E., Sportel, B. E., Nauta, M. H., & de Jong, P. J. (2017). Cognitive bias modification and CBT as early interventions for adolescent social and test anxiety: Two-year follow-up of a randomized controlled trial. Journal of Behavior Therapy and Experimental Psychiatry, 55, 81-89.	Primary data collection for RCT comparing internet-based multifaceted cognitive bias modification training (CBM), a 10-week school-based cognitive behavioral group training (CBT) and no-intervention control	All assessments between 2007-12; baseline, post-treatment (12 weeks later), 6-month, 1-year and 2-year follow-up	RCT (only extracting information from control arm)	School-based	Descriptive statistics; multiple imputation to impute missing data at 2-year follow-up	Anxiety: score above cut-off for social and/or test anxiety on the Revised Child Anxiety and Depression Scale (RCADS-SAD)	Questionnaire with established cut off	Mixed	Implicit associations: mean score on the Single Target Implicit Association Test (stIAT) ‘social or school activity’ category, with high scores indicating relatively strong automatic associations between social or school activities and positive outcomes	Miscellaneous	Child	No controls in this analysis	The Netherlands	35/70 (50%) in 'no treatment' control arm completed 2-year follow-up	All participants meet exposure criteria	Mean = 13.6 years + 2 years follow-up	Mean = 13.6 years	Teen	Mean = 13.6 years + 2 years follow-up	Teen	Female and male, no further info given	No information given	2 years	Mean stIAT score: - baseline mean (SD) = -0.003 (0.28) - 2-year follow-up (imputing missing data) mean (SD) = 0.029 (0.28) - baseline vs. 2-year follow-up Cohen's d effect size = -0.11 (95% CI: -0.54 to 0.32)	Improved
15	6	E. de Hullu, B. E. Sportel, M. H. Nauta and P. J. de Jong	2017	Cognitive bias modification and CBT as early interventions for adolescent social and test anxiety: Two-year follow-up of a randomized controlled trial	de Hullu, E., Sportel, B. E., Nauta, M. H., & de Jong, P. J. (2017). Cognitive bias modification and CBT as early interventions for adolescent social and test anxiety: Two-year follow-up of a randomized controlled trial. Journal of Behavior Therapy and Experimental Psychiatry, 55, 81-89.	Primary data collection for RCT comparing internet-based multifaceted cognitive bias modification training (CBM), a 10-week school-based cognitive behavioral group training (CBT) and no-intervention control	All assessments between 2007-12; baseline, post-treatment (12 weeks later), 6-month, 1-year and 2-year follow-up	RCT (only extracting information from control arm)	School-based	Descriptive statistics; multiple imputation to impute missing data at 2-year follow-up	Anxiety: score above cut-off for social and/or test anxiety on the Revised Child Anxiety and Depression Scale (RCADS-SAD)	Questionnaire with established cut off	Mixed	Fear of negative evaluation: mean score on the 12-item Brief Fear of Negative Evaluation-II (BFNE-II)	Miscellaneous	Child	No controls in this analysis	The Netherlands	35/70 (50%) in 'no treatment' control arm completed 2-year follow-up	All participants meet exposure criteria	Mean = 13.6 years + 2 years follow-up	Mean = 13.6 years	Teen	Mean = 13.6 years + 2 years follow-up	Teen	Female and male, no further info given	No information given	2 years	Mean BFNE-II score: - baseline mean (SD) = 22.31 (11.13) - 2-year follow-up (imputing missing data) mean (SD) = 18.52 (11.49) - baseline vs. 2-year follow-up Cohen's d effect size = 0.34 (95% CI: -0.07 to 0.74)	Improved
16	1	M. M. Ali, J. Teich, S. Lynch and R. Mutter	2018	Utilization of mental health services by preschool-aged children with private insurance coverage	Ali, M. M., Teich, J., Lynch, S., & Mutter, R. (2018). Utilization of mental health services by preschool-aged children with private insurance coverage. Administration and Policy in Mental Health and Mental Health Services Research, 45(5), 731-740.	MarketScan Commercial Claims and Encounters database	2014 calendar year	Register-based 1-year longitudinal study	Community-based	Multinomial logistic regression	Anxiety disorder: based on ICD-9 code diagnosis amongst privately insured children	Diagnosis derived from records or external source	(ICD code) Any anxiety disorder	Psychotropic prescription filled only: one or more psychotropic drug prescriptions filled during the year	Health care use	Society	1) age 2) gender	USA	1987759	31,477 (= 31,477/1,987,759 = 1.6% [SD=0.16])	0-5 years	0-5 years	Pre-teen	0-5 years	Pre-teen	1,016,188 (51%) male; 971,571 (49%) female	No information given	1 year	Relative risk ratio, compared to no psychotropic medication or psychotherapy/assessment = 3.00 (95% CI: 2.90, 3.11; p<0.001)	Worsened significantly			1) "filling a prescription does not necessarily mean that the child actually received the medication" and prescriptions "that were written but not filled are not captured by the data" 2) use of off-label drug use means "it is possible that the psychotropic medication prescribed to preschoolaged children was not mental health related but for other medical purposes" 3) "only claims that were paid f…	Moderate
16	2	M. M. Ali, J. Teich, S. Lynch and R. Mutter	2018	Utilization of mental health services by preschool-aged children with private insurance coverage	Ali, M. M., Teich, J., Lynch, S., & Mutter, R. (2018). Utilization of mental health services by preschool-aged children with private insurance coverage. Administration and Policy in Mental Health and Mental Health Services Research, 45(5), 731-740.	MarketScan Commercial Claims and Encounters database	2014 calendar year	Register-based 1-year longitudinal study	Community-based	Multinomial logistic regression	Anxiety disorder: based on ICD-9 code diagnosis amongst privately insured children	Diagnosis derived from records or external source	(ICD code) Any anxiety disorder	Psychotherapy treatment only: one or more psychotherapy treatment during the year	Health care use	Society	1) age 2) gender	USA	1987759	31,477 (= 31,477/1,987,759 = 1.6% [SD=0.16])	0-5 years	0-5 years	Pre-teen	0-5 years	Pre-teen	1,016,188 (51%) male; 971,571 (49%) female	No information given	1 year	Relative risk ratio, compared to no psychotropic medication or psychotherapy/assessment = 1.61 (95% CI: 1.54, 1.69; p<0.001)	Worsened significantly
16	3	M. M. Ali, J. Teich, S. Lynch and R. Mutter	2018	Utilization of mental health services by preschool-aged children with private insurance coverage	Ali, M. M., Teich, J., Lynch, S., & Mutter, R. (2018). Utilization of mental health services by preschool-aged children with private insurance coverage. Administration and Policy in Mental Health and Mental Health Services Research, 45(5), 731-740.	MarketScan Commercial Claims and Encounters database	2014 calendar year	Register-based 1-year longitudinal study	Community-based	Multinomial logistic regression	Anxiety disorder: based on ICD-9 code diagnosis amongst privately insured children	Diagnosis derived from records or external source	(ICD code) Any anxiety disorder	Both psychotropic prescription filled and psychotherapy treatment: one or more psychotropic drug prescriptions filled or psychotherapy treatment received during the year	Health care use	Society	1) age 2) gender	USA	1987759	31,477 (= 31,477/1,987,759 = 1.6% [SD=0.16])	0-5 years	0-5 years	Pre-teen	0-5 years	Pre-teen	1,016,188 (51%) male; 971,571 (49%) female	No information given	1 year	Relative risk ratio, compared to no psychotropic medication or psychotherapy/assessment = 4.01 (95% CI: 3.80, 4.24; p<0.001)	Worsened significantly
17	1	L. A. Warner, K. J. Pottick and S. M. Bilder	2005	Clinical and Organizational Correlates of Medication for Youths in U.S. Mental Health Services	Warner, L. A., Pottick, K. J., & Bilder, S. M. (2005). Clinical and organizational correlates of medication for youths in US mental health services. Social Service Review, 79(3), 454-481.	Client/Patient Sample Survey (CPSS) and the survey’s sampling frame, the Inventory of Mental Health Organizations and General Hospital Mental Health Services (IMHO)	1997 calendar year	Register-based 1-year longitudinal study	Community-based	Multivariate binomial logit models	Anxiety disorder: based on DSM-III, DSMIII-R, DSM-IV and ICD-9-CM diagnosis codes	Diagnosis derived from records or external source	(DSM-IV) Any anxiety disorder	Psychotropic medication prescription: binary variable capturing receipt of any psychotropic medication prescription during the under-care episode	Health care use	Society	1) ADHD, conduct, adjustment, mood, pervasive developmental, social condition, alcohol and drug, psychotic, personality and other disorders 2) Co-occurring psychiatric disorder 3) Global Assessment of Functioning (GAF) score 4) Referral source, e.g. school 5) Age 6) Ethnicity 7) Sex 8) Living arrangement, e.g. with biological parents 9) Payment source, e.g. private insurance	USA	2749	224 (weighted 7.9%; SE=0.79)	0-17 years	0-17 years	Teen	0-17 years	Teen	1,712 (63.1% [1.34]) male; 1,036 (36.9% [1.34]) female (weight % [SE])	1,766 (61.6% [1.97]) non-Hispanic white; 568 (22.4% [1.65]) non-Hispanic black; 316 (13.5% [1.28]) Hispanic; 98 (2.5% [0.61]) Asian, Pacific Islander, Native American (weight % [SE])	1 year	OR, compared to adjustment disorder = 2.00 (p<0.05)	Worsened significantly	"youths with attentional, mood, anxiety, and psychotic disorders are more likely than other youths to receive medications"	1) "program data set used here provides a unique opportunity to examine a widely used but relatively understudied mental health service sector" 2) "It also allows a focus on a range of correlates of medication use that have not previously been studied together"	1) "neither data set was created for purposes of this study"	Strong
17	2	L. A. Warner, K. J. Pottick and S. M. Bilder	2005	Clinical and Organizational Correlates of Medication for Youths in U.S. Mental Health Services	Warner, L. A., Pottick, K. J., & Bilder, S. M. (2005). Clinical and organizational correlates of medication for youths in US mental health services. Social Service Review, 79(3), 454-481.	Client/Patient Sample Survey (CPSS) and the survey’s sampling frame, the Inventory of Mental Health Organizations and General Hospital Mental Health Services (IMHO)	1997 calendar year	Register-based 1-year longitudinal study	Community-based	Multivariate binomial logit models	Anxiety disorder: based on DSM-III, DSMIII-R, DSM-IV and ICD-9-CM diagnosis codes	Diagnosis derived from records or external source	(DSM-IV) Any anxiety disorder	Psychotropic medication prescription: binary variable capturing receipt of any psychotropic medication prescription during the under-care episode	Health care use	Society	1) ADHD, conduct, adjustment, mood, pervasive developmental, social condition, alcohol and drug, psychotic, personality and other disorders 2) Co-occurring psychiatric disorder 3) Global Assessment of Functioning (GAF) score 4) Referral source, e.g. school 5) Age 6) Ethnicity 7) Sex 8) Living arrangement, e.g. with biological parents 9) Payment source, e.g. private insurance 10) Healthcare provid…	USA	2749	224 (weighted 7.9% [SE=0.79])	0-17 years	0-17 years	Teen	0-17 years	Teen	1,712 (63.1% [1.34]) male; 1,036 (36.9% [1.34]) female (weight % [SE])	1,766 (61.6% [1.97]) non-Hispanic white; 568 (22.4% [1.65]) non-Hispanic black; 316 (13.5% [1.28]) Hispanic; 98 (2.5% [0.61]) Asian, Pacific Islander, Native American (weight % [SE])	1 year	OR, compared to adjustment disorder = 1.85 (p<0.05)	Worsened significantly
18	1	E. P. Espejo, C. L. Hammen, N. P. Connolly, P. A. Brennan, J. M. Najman and W. Bor	2007	Stress sensitization and adolescent depressive severity as a function of childhood adversity: a link to anxiety disorders	Espejo, E. P., Hammen, C. L., Connolly, N. P., Brennan, P. A., Najman, J. M., & Bor, W. (2007). Stress sensitization and adolescent depressive severity as a function of childhood adversity: a link to anxiety disorders. Journal of abnormal child psychology, 35(2), 287-299.	Mater-University Study of Pregnancy (MUSP)	Cohort born between between 1981-1984	Cohort with follow-up	Community-based	Correlation analysis	Anxiety disorder: existence of any lifetime anxiety disorder based on the Schedule for Affective Disorders and Schizophrenia in School-Aged Children (K-SADS-E)	Diagnostic interview/assessment	(DSM unknown) Any anxiety disorder	Depression severity index: made of two indicators; 1) interviewer-rated depressive severity and 2) Beck Depression Inventory (BDI) scores	Mood	Child	No controls in this analysis	Brisbane, Australia	816	100 (12.3%)	0-14.9 years	0-14.9 years	Teen	14.9 years (SD = 0.37)	Teen	414 males (50.7%); 402 females (49.3%)	89.3% Caucasian (N = 729); 1.0% Asian (N = 8); 0.7% Maori or Aborigine (N = 6); 6.2% mixed descent (N = 51)	15 years	Corr = 0.20 (p<0.01)	Worsened significantly	"The link to anxiety disorder history in the current study is consistent with several studies that have found childhood adversity to place individuals at particular risk for co-morbid depression and anxiety"	1) "study offers promising leads toward understanding the mechanisms by which adverse experiences occurring early in life can increase the risk for depression"	1) "some of the information on adversities was collected by retrospective report" which have questionable reliability and validity 2) "maternal reported adversities assessed in this study were limited to those occurring by youth’s age 5, the age of occurrence for youth-reported adversities was not obtained, and the information gathered for each domain of interest may not be sensitive to differenc…	Moderate
18	2	E. P. Espejo, C. L. Hammen, N. P. Connolly, P. A. Brennan, J. M. Najman and W. Bor	2007	Stress sensitization and adolescent depressive severity as a function of childhood adversity: a link to anxiety disorders	Espejo, E. P., Hammen, C. L., Connolly, N. P., Brennan, P. A., Najman, J. M., & Bor, W. (2007). Stress sensitization and adolescent depressive severity as a function of childhood adversity: a link to anxiety disorders. Journal of abnormal child psychology, 35(2), 287-299.	Mater-University Study of Pregnancy (MUSP)	Cohort born between between 1981-1984	Cohort with follow-up	Community-based	Hierarchical linear regression	Anxiety disorder: existence of any lifetime anxiety disorder based on the Schedule for Affective Disorders and Schizophrenia in School-Aged Children (K-SADS-E)	Diagnostic interview/assessment	(DSM unknown) Any anxiety disorder	Depression severity index: made of two indicators; 1) interviewer-rated depressive severity and 2) Beck Depression Inventory (BDI) scores	Mood	Child	1) gender 2) family income 3) maternal depression history 4) youth past depression 5) childhood adversity ("maternal psychopathology in the first five years, mean maternal DAS scores, number of mother-reported adversities, and number of youth-reported adversities") 6) total episodic stress 7) childhood adversity*total episodic stress	Brisbane, Australia	816	100 (12.3%)	0-14.9 years	0-14.9 years	Teen	14.9 years (SD = 0.37)	Teen	414 males (50.7%); 402 females (49.3%)	89.3% Caucasian (N = 729); 1.0% Asian (N = 8); 0.7% Maori or Aborigine (N = 6); 6.2% mixed descent (N = 51)	15 years	beta = 0.33 (p<0.001)	Worsened significantly
18	3	E. P. Espejo, C. L. Hammen, N. P. Connolly, P. A. Brennan, J. M. Najman and W. Bor	2007	Stress sensitization and adolescent depressive severity as a function of childhood adversity: a link to anxiety disorders	Espejo, E. P., Hammen, C. L., Connolly, N. P., Brennan, P. A., Najman, J. M., & Bor, W. (2007). Stress sensitization and adolescent depressive severity as a function of childhood adversity: a link to anxiety disorders. Journal of abnormal child psychology, 35(2), 287-299.	Mater-University Study of Pregnancy (MUSP)		Cohort with follow-up	Community-based	Hierarchical linear regression	Anxiety disorder: existence of any lifetime anxiety disorder based on the Schedule for Affective Disorders and Schizophrenia in School-Aged Children (K-SADS-E)	Diagnostic interview/assessment	(DSM unknown) Any anxiety disorder	Depression severity index: made of two indicators; 1) interviewer-rated depressive severity and 2) Beck Depression Inventory (BDI) scores	Mood	Child	1) gender 2) family income 3) maternal depression history 4) youth past depression 5) childhood adversity ("maternal psychopathology in the first five years, mean maternal DAS scores, number of mother-reported adversities, and number of youth-reported adversities") 6) total episodic stress 7) childhood adversity*total episodic stress 8) anxiety history*total episodic stress 9) childhood adversity…	Brisbane, Australia	816	100 (12.3%)	0-14.9 years	0-14.9 years	Teen	14.9 years (SD = 0.37)	Teen	414 males (50.7%); 402 females (49.3%)	89.3% Caucasian (N = 729); 1.0% Asian (N = 8); 0.7% Maori or Aborigine (N = 6); 6.2% mixed descent (N = 51)	15 years	beta = 0.33 (p<0.01)	Worsened significantly
19	1	P. C. Griesler, M. C. Hu, C. Schaffran and D. B. Kandel	2011	Comorbid psychiatric disorders and nicotine dependence in adolescence	Griesler, P. C., Hu, M. C., Schaffran, C., & Kandel, D. B. (2011). Comorbid psychiatric disorders and nicotine dependence in adolescence. Addiction, 106(5), 1010-1020.	Transition to Nicotine Dependence dataset of school age self-reported tobacco users and those at risk	Wave 1 collected in 2003, with annual follow-ups in wave 2, 3, 4 and 5	Prospective longitudinal cohort	School-based	Cox proportional hazards models	Anxiety disorder: based on DISCIV-Y/P (Diagnostic interview schedule for children version IV, young person) DSM-IV diagnosis	Diagnostic interview/assessment	(DSM-IV) Any anxiety disorder	First nicotine dependence criterion: meeting first DSM-IV nicotine dependence criterion	Substance	Child	No controls in this analysis	Chicago, USA	814	0.086	3-18 years	At least 1 year prior to outcome	Teen	Mean = 14.3 years (SD = 1.6)	Teen	47.1% male, others assumed female	28% white, 30.9% African American, 41.1% Hispanic	Chronological age defined time in the analysis and spanned 3–18 years, i.e. 15 years follow-up	Hazard ratio (HR) = 1.30 (95% CI: 0.94–1.80)	Worsened	Anxiety disorder predicted onset of full nicotine dependence after controlling for common underlying factors	1) "assessment of three broad classes of psychiatric disorders and nicotine dependence" 2) "analytical approach that established temporal ordering among covariates and consideration of bidirectional influences between psychiatric disorders and nicotine dependence"	1) "Tobacco use and dependence, based on youths’ reports, were subject to errors of recall and denial" 2) "Small samples reduced statistical power of the analysis" 3) Exposure and outcome variable "reports were subject to retrospective reporting bias as a large proportion of youths had experienced these behaviors by baseline"	Strong
19	2	P. C. Griesler, M. C. Hu, C. Schaffran and D. B. Kandel	2011	Comorbid psychiatric disorders and nicotine dependence in adolescence	Griesler, P. C., Hu, M. C., Schaffran, C., & Kandel, D. B. (2011). Comorbid psychiatric disorders and nicotine dependence in adolescence. Addiction, 106(5), 1010-1020.	Transition to Nicotine Dependence dataset of school age self-reported tobacco users and those at risk	Wave 1 collected in 2003, with annual follow-ups in wave 2, 3, 4 and 5	Prospective longitudinal cohort	School-based	Cox proportional hazards models	Anxiety disorder: based on DISCIV-Y/P (Diagnostic interview schedule for children version IV, young person) DSM-IV diagnosis	Diagnostic interview/assessment	(DSM-IV) Any anxiety disorder	First nicotine dependence criterion: meeting first DSM-IV nicotine dependence criterion	Substance	Child	1) mood disorder 2) distruptive disorder 3) sex 4) ethnicity 5) ethnicity*sex 6) onset age of tobacco use 7) initial sensitivity to tobacco (e.g. unpleasant) 8) alcohol/other illicit drug use 9) parent education 10) parent smoker 11) parent depression 12) parent delinquency 13) parent delinquency*sex	Chicago, USA	814	0.086	3-18 years	At least 1 year prior to outcome	Teen	Mean = 14.3 years (SD = 1.6)	Teen	47.1% male, others assumed female	28% white, 30.9% African American, 41.1% Hispanic	Chronological age defined time in the analysis and spanned 3–18 years, i.e. 15 years follow-up	HR = 1.10 (95% CI: 0.78–1.55)	Worsened
19	3	P. C. Griesler, M. C. Hu, C. Schaffran and D. B. Kandel	2011	Comorbid psychiatric disorders and nicotine dependence in adolescence	Griesler, P. C., Hu, M. C., Schaffran, C., & Kandel, D. B. (2011). Comorbid psychiatric disorders and nicotine dependence in adolescence. Addiction, 106(5), 1010-1020.	Transition to Nicotine Dependence dataset of school age self-reported tobacco users and those at risk	Wave 1 collected in 2003, with annual follow-ups in wave 2, 3, 4 and 5	Prospective longitudinal cohort	School-based	Cox proportional hazards models	Anxiety disorder: based on DISCIV-Y/P (Diagnostic interview schedule for children version IV, young person) DSM-IV diagnosis	Diagnostic interview/assessment	(DSM-IV) Any anxiety disorder	Nicotine dependence: based on DSM-IV nicotine dependence diagnosis	Substance	Child	No controls in this analysis	Chicago, USA	814	0.086	3-18 years	At least 1 year prior to outcome	Teen	Mean = 14.3 years (SD = 1.6)	Teen	47.1% male, others assumed female	28% white, 30.9% African American, 41.1% Hispanic	Chronological age defined time in the analysis and spanned 3–18 years, i.e. 15 years follow-up	HR = 1.86 (95% CI: 1.27–2.72; p<0.01)	Worsened significantly
19	4	P. C. Griesler, M. C. Hu, C. Schaffran and D. B. Kandel	2011	Comorbid psychiatric disorders and nicotine dependence in adolescence	Griesler, P. C., Hu, M. C., Schaffran, C., & Kandel, D. B. (2011). Comorbid psychiatric disorders and nicotine dependence in adolescence. Addiction, 106(5), 1010-1020.	Transition to Nicotine Dependence dataset of school age self-reported tobacco users and those at risk	Wave 1 collected in 2003, with annual follow-ups in wave 2, 3, 4 and 5	Prospective longitudinal cohort	School-based	Cox proportional hazards models	Anxiety disorder: based on DISCIV-Y/P (Diagnostic interview schedule for children version IV, young person) DSM-IV diagnosis	Diagnostic interview/assessment	(DSM-IV) Any anxiety disorder	Nicotine dependence: based on DSM-IV nicotine dependence diagnosis	Substance	Child	1) mood disorder 2) distruptive disorder 3) ethnicity*sex 4) onset age of tobacco use 5) initial sensitivity to tobacco (e.g. unpleasant) 6) alcohol/other illicit drug use 7) parent education 8) parent smoker 9) parent depression 10) parent delinquency*sex	Chicago, USA	814	0.086	3-18 years	At least 1 year prior to outcome	Teen	Mean = 14.3 years (SD = 1.6)	Teen	47.1% male, others assumed female	28% white, 30.9% African American, 41.1% Hispanic	Chronological age defined time in the analysis and spanned 3–18 years, i.e. 15 years follow-up	HR = 1.68 (95% CI: 1.12–2.52; p<0.05)	Worsened significantly
19	5	P. C. Griesler, M. C. Hu, C. Schaffran and D. B. Kandel	2011	Comorbid psychiatric disorders and nicotine dependence in adolescence	Griesler, P. C., Hu, M. C., Schaffran, C., & Kandel, D. B. (2011). Comorbid psychiatric disorders and nicotine dependence in adolescence. Addiction, 106(5), 1010-1020.	Transition to Nicotine Dependence dataset of school age self-reported tobacco users and those at risk	Wave 1 collected in 2003, with annual follow-ups in wave 2, 3, 4 and 5	Prospective longitudinal cohort	School-based	Cox proportional hazards models	Anxiety disorder: based on DISCIV-Y/P (Diagnostic interview schedule for children version IV, young person) DSM-IV diagnosis	Diagnostic interview/assessment	(DSM-IV) Any anxiety disorder	Mood disorder: based on DISCIV-Y/P DSM-IV diagnosis	Mood	Child	No controls in this analysis	Chicago, USA	814	0.086	3-18 years	At least 1 year prior to outcome	Teen	Mean = 14.3 years (SD = 1.6)	Teen	47.1% male, others assumed female	28% white, 30.9% African American, 41.1% Hispanic	Chronological age defined time in the analysis and spanned 3–18 years, i.e. 15 years follow-up	HR = 4.67 (95% CI: 3.08–7.08; p<0.001)	Worsened significantly
19	6	P. C. Griesler, M. C. Hu, C. Schaffran and D. B. Kandel	2011	Comorbid psychiatric disorders and nicotine dependence in adolescence	Griesler, P. C., Hu, M. C., Schaffran, C., & Kandel, D. B. (2011). Comorbid psychiatric disorders and nicotine dependence in adolescence. Addiction, 106(5), 1010-1020.	Transition to Nicotine Dependence dataset of school age self-reported tobacco users and those at risk	Wave 1 collected in 2003, with annual follow-ups in wave 2, 3, 4 and 5	Prospective longitudinal cohort	School-based	Cox proportional hazards models	Anxiety disorder: based on DISCIV-Y/P (Diagnostic interview schedule for children version IV, young person) DSM-IV diagnosis	Diagnostic interview/assessment	(DSM-IV) Any anxiety disorder	Mood disorder: based on DISCIV-Y/P DSM-IV diagnosis	Mood	Child	1) used tobacco/nicotine dependence 2) distruptive disorder 3) sex 4) ethnicity 5) initial sensitivity to tobacco (e.g. unpleasant) 6) alcohol/other illicit drug use 7) parent education 8) parent smoker/nicotine dependent 9) parent depression 10) parent delinquency	Chicago, USA	814	0.086	3-18 years	At least 1 year prior to outcome	Teen	Mean = 14.3 years (SD = 1.6)	Teen	47.1% male, others assumed female	28% white, 30.9% African American, 41.1% Hispanic	Chronological age defined time in the analysis and spanned 3–18 years, i.e. 15 years follow-up	HR = 3.68 (95% CI: 2.40–5.66; p<0.001)	Worsened significantly
19	7	P. C. Griesler, M. C. Hu, C. Schaffran and D. B. Kandel	2011	Comorbid psychiatric disorders and nicotine dependence in adolescence	Griesler, P. C., Hu, M. C., Schaffran, C., & Kandel, D. B. (2011). Comorbid psychiatric disorders and nicotine dependence in adolescence. Addiction, 106(5), 1010-1020.	Transition to Nicotine Dependence dataset of school age self-reported tobacco users and those at risk	Wave 1 collected in 2003, with annual follow-ups in wave 2, 3, 4 and 5	Prospective longitudinal cohort	School-based	Cox proportional hazards models	Anxiety disorder: based on DISCIV-Y/P (Diagnostic interview schedule for children version IV, young person) DSM-IV diagnosis	Diagnostic interview/assessment	(DSM-IV) Any anxiety disorder	Distruptive disorder: based on DISCIV-Y/P DSM-IV diagnosis	Behaviour	Child	No controls in this analysis	Chicago, USA	814	0.086	3-18 years	At least 1 year prior to outcome	Teen	Mean = 14.3 years (SD = 1.6)	Teen	47.1% male, others assumed female	28% white, 30.9% African American, 41.1% Hispanic	Chronological age defined time in the analysis and spanned 3–18 years, i.e. 15 years follow-up	HR = 1.85 (95% CI: 1.16–2.97; p<0.05)	Worsened significantly
19	8	P. C. Griesler, M. C. Hu, C. Schaffran and D. B. Kandel	2011	Comorbid psychiatric disorders and nicotine dependence in adolescence	Griesler, P. C., Hu, M. C., Schaffran, C., & Kandel, D. B. (2011). Comorbid psychiatric disorders and nicotine dependence in adolescence. Addiction, 106(5), 1010-1020.	Transition to Nicotine Dependence dataset of school age self-reported tobacco users and those at risk	Wave 1 collected in 2003, with annual follow-ups in wave 2, 3, 4 and 5	Prospective longitudinal cohort	School-based	Cox proportional hazards models	Anxiety disorder: based on DISCIV-Y/P (Diagnostic interview schedule for children version IV, young person) DSM-IV diagnosis	Diagnostic interview/assessment	(DSM-IV) Any anxiety disorder	Distruptive disorder: based on DISCIV-Y/P DSM-IV diagnosis	Behaviour	Child	1) used tobacco/nicotine dependence 2) mood disorder 3) sex 4) ethnicity 5) initial sensitivity to tobacco (e.g. unpleasant) 6) alcohol/other illicit drug use 7) parent education 8) parent smoker/nicotine dependent 9) parent depression 10) parent delinquency	Chicago, USA	814	0.086	3-18 years	At least 1 year prior to outcome	Teen	Mean = 14.3 years (SD = 1.6)	Teen	47.1% male, others assumed female	28% white, 30.9% African American, 41.1% Hispanic	Chronological age defined time in the analysis and spanned 3–18 years, i.e. 15 years follow-up	HR = 1.68 (95% CI: 1.02–2.74; p<0.05)	Worsened significantly
20	1	W. E. Copeland, C. E. Adair, P. Smetanin, D. Stiff, C. Briante, I. Colman, D. Fergusson, J. Horwood, R. Poulton, E. J. Costello and A. Angold	2013	Diagnostic transitions from childhood to adolescence to early adulthood	Copeland, W. E., Adair, C. E., Smetanin, P., Stiff, D., Briante, C., Colman, I., ... & Angold, A. (2013). Diagnostic transitions from childhood to adolescence to early adulthood. Journal of Child Psychology and Psychiatry, 54(7), 791-799.	(1) The Great Smoky Mountain Study (GSMS); (2) The Dunedin Multidisciplinary Health and Development Study (DMHDS)	Psychiatric disorders were assessed in childhood (ages 9-12), adolescence (ages 13-18), and early adulthood (ages 19-32)	Longitudinal studies	Community-based	Logistic regression for each study, pooled across studies using random effects regression	Anxiety disorder: based on DSM diagnosis using the Diagnostic Interview Schedule and Diagnostic Interview Schedule for Children	Diagnostic interview/assessment	(DSM unknown) Any anxiety disorder	Depression disorder: based on DSM diagnosis	Mood	Child	No controls in this analysis	New Zealand & USA	= (1) 1009 + (2) 925 = 1934	No information given	9-18 years	9-12 years	Pre-teen	13-18 years	Teen	No information given	No information given	Up to 9 years	OR (95% CI) = 2.20 (1.07–4.54); p<0.05	Worsened significantly	"All disorders predicted multiple disorder categories later in development" "Homotypic transitions for emotional disorders such as depression and anxiety, although still generally displaying significant associations, tended to be more modest (OR <3.0)" "cross-prediction between anxiety and depression was strongly supported from adolescence to adulthood which is the transition that is best studied…	1) "All three samples were population-based and were carefully ascertained to insure representativeness and minimize selection biases" 2) "All samples assessed psychiatric functioning and concomitant psychosocial impairment with ‘gold standard’ instruments at multiple points across development with limited attrition"	1) "The samples are not representative of all racial/ethnicity groups" 2) "studies only followed participants into early adulthood but not into middle or older adulthood" 3) "Rare disorders which are among the most debilitating (e.g., schizophrenia) were not included"	Strong
20	2	W. E. Copeland, C. E. Adair, P. Smetanin, D. Stiff, C. Briante, I. Colman, D. Fergusson, J. Horwood, R. Poulton, E. J. Costello and A. Angold	2013	Diagnostic transitions from childhood to adolescence to early adulthood	Copeland, W. E., Adair, C. E., Smetanin, P., Stiff, D., Briante, C., Colman, I., ... & Angold, A. (2013). Diagnostic transitions from childhood to adolescence to early adulthood. Journal of Child Psychology and Psychiatry, 54(7), 791-799.	(1) The Great Smoky Mountain Study (GSMS); (2) The Dunedin Multidisciplinary Health and Development Study (DMHDS)	Psychiatric disorders were assessed in childhood (ages 9-12), adolescence (ages 13-18), and early adulthood (ages 19-32)	Longitudinal studies	Community-based	Logistic regression for each study, pooled across studies using random effects regression	Anxiety disorder: based on DSM diagnosis using the Diagnostic Interview Schedule and Diagnostic Interview Schedule for Children	Diagnostic interview/assessment	(DSM unknown) Any anxiety disorder	Depression disorder: based on DSM diagnosis	Mood	Child	1) childhood (CH) depression disorder 2) CH conduct disorder 3) CH ADHD disorder 4) CH oppositional defiant disorder	New Zealand & USA	= (1) 1009 + (2) 925 = 1934	No information given	9-18 years	9-12 years	Pre-teen	13-18 years	Teen	No information given	No information given	Up to 9 years	OR (95% CI) = 1.45 (0.75–2.84)	Worsened
20	3	W. E. Copeland, C. E. Adair, P. Smetanin, D. Stiff, C. Briante, I. Colman, D. Fergusson, J. Horwood, R. Poulton, E. J. Costello and A. Angold	2013	Diagnostic transitions from childhood to adolescence to early adulthood	Copeland, W. E., Adair, C. E., Smetanin, P., Stiff, D., Briante, C., Colman, I., ... & Angold, A. (2013). Diagnostic transitions from childhood to adolescence to early adulthood. Journal of Child Psychology and Psychiatry, 54(7), 791-799.	(1) The Great Smoky Mountain Study (GSMS); (2) The Dunedin Multidisciplinary Health and Development Study (DMHDS)	Psychiatric disorders were assessed in childhood (ages 9-12), adolescence (ages 13-18), and early adulthood (ages 19-32)	Longitudinal studies	Community-based	Logistic regression for each study, pooled across studies using random effects regression	Anxiety disorder: based on DSM diagnosis using the Diagnostic Interview Schedule and Diagnostic Interview Schedule for Children	Diagnostic interview/assessment	(DSM unknown) Any anxiety disorder	Anxiety disorder: based on DSM diagnosis	Anxiety	Child	No controls in this analysis	New Zealand & USA	= (1) 1009 + (2) 925 = 1934	No information given	9-18 years	9-12 years	Pre-teen	13-18 years	Teen	No information given	No information given	Up to 9 years	OR (95% CI) = 3.18 (1.86–5.44); p<0.05	Worsened significantly
20	4	W. E. Copeland, C. E. Adair, P. Smetanin, D. Stiff, C. Briante, I. Colman, D. Fergusson, J. Horwood, R. Poulton, E. J. Costello and A. Angold	2013	Diagnostic transitions from childhood to adolescence to early adulthood	Copeland, W. E., Adair, C. E., Smetanin, P., Stiff, D., Briante, C., Colman, I., ... & Angold, A. (2013). Diagnostic transitions from childhood to adolescence to early adulthood. Journal of Child Psychology and Psychiatry, 54(7), 791-799.	(1) The Great Smoky Mountain Study (GSMS); (2) The Dunedin Multidisciplinary Health and Development Study (DMHDS)	Psychiatric disorders were assessed in childhood (ages 9-12), adolescence (ages 13-18), and early adulthood (ages 19-32)	Longitudinal studies	Community-based	Logistic regression for each study, pooled across studies using random effects regression	Anxiety disorder: based on DSM diagnosis using the Diagnostic Interview Schedule and Diagnostic Interview Schedule for Children	Diagnostic interview/assessment	(DSM unknown) Any anxiety disorder	Anxiety disorder: based on DSM diagnosis	Anxiety	Child	1) childhood (CH) depression disorder 2) CH conduct disorder 3) CH ADHD disorder 4) CH oppositional defiant disorder	New Zealand & USA	= (1) 1009 + (2) 925 = 1934	No information given	9-18 years	9-12 years	Pre-teen	13-18 years	Teen	No information given	No information given	Up to 9 years	OR (95% CI) = 1.85 (0.99–3.44)	Worsened
20	5	W. E. Copeland, C. E. Adair, P. Smetanin, D. Stiff, C. Briante, I. Colman, D. Fergusson, J. Horwood, R. Poulton, E. J. Costello and A. Angold	2013	Diagnostic transitions from childhood to adolescence to early adulthood	Copeland, W. E., Adair, C. E., Smetanin, P., Stiff, D., Briante, C., Colman, I., ... & Angold, A. (2013). Diagnostic transitions from childhood to adolescence to early adulthood. Journal of Child Psychology and Psychiatry, 54(7), 791-799.	(1) The Great Smoky Mountain Study (GSMS); (2) The Dunedin Multidisciplinary Health and Development Study (DMHDS)	Psychiatric disorders were assessed in childhood (ages 9-12), adolescence (ages 13-18), and early adulthood (ages 19-32)	Longitudinal studies	Community-based	Logistic regression for each study, pooled across studies using random effects regression	Anxiety disorder: based on DSM diagnosis using the Diagnostic Interview Schedule and Diagnostic Interview Schedule for Children	Diagnostic interview/assessment	(DSM unknown) Any anxiety disorder	Conduct disorder: based on DSM diagnosis	Behaviour	Child	No controls in this analysis	New Zealand & USA	= (1) 1009 + (2) 925 = 1934	No information given	9-18 years	9-12 years	Pre-teen	13-18 years	Teen	No information given	No information given	Up to 9 years	OR (95% CI) = 2.19 (1.32–3.63); p<0.05	Worsened significantly
20	6	W. E. Copeland, C. E. Adair, P. Smetanin, D. Stiff, C. Briante, I. Colman, D. Fergusson, J. Horwood, R. Poulton, E. J. Costello and A. Angold	2013	Diagnostic transitions from childhood to adolescence to early adulthood	Copeland, W. E., Adair, C. E., Smetanin, P., Stiff, D., Briante, C., Colman, I., ... & Angold, A. (2013). Diagnostic transitions from childhood to adolescence to early adulthood. Journal of Child Psychology and Psychiatry, 54(7), 791-799.	(1) The Great Smoky Mountain Study (GSMS); (2) The Dunedin Multidisciplinary Health and Development Study (DMHDS)	Psychiatric disorders were assessed in childhood (ages 9-12), adolescence (ages 13-18), and early adulthood (ages 19-32)	Longitudinal studies	Community-based	Logistic regression for each study, pooled across studies using random effects regression	Anxiety disorder: based on DSM diagnosis using the Diagnostic Interview Schedule and Diagnostic Interview Schedule for Children	Diagnostic interview/assessment	(DSM unknown) Any anxiety disorder	Conduct disorder: based on DSM diagnosis	Behaviour	Child	1) childhood (CH) depression disorder 2) CH conduct disorder 3) CH ADHD disorder 4) CH oppositional defiant disorder	New Zealand & USA	= (1) 1009 + (2) 925 = 1934	No information given	9-18 years	9-12 years	Pre-teen	13-18 years	Teen	No information given	No information given	Up to 9 years	OR (95% CI) = 1.38 (0.44–4.39)	Worsened
20	7	W. E. Copeland, C. E. Adair, P. Smetanin, D. Stiff, C. Briante, I. Colman, D. Fergusson, J. Horwood, R. Poulton, E. J. Costello and A. Angold	2013	Diagnostic transitions from childhood to adolescence to early adulthood	Copeland, W. E., Adair, C. E., Smetanin, P., Stiff, D., Briante, C., Colman, I., ... & Angold, A. (2013). Diagnostic transitions from childhood to adolescence to early adulthood. Journal of Child Psychology and Psychiatry, 54(7), 791-799.	(1) The Great Smoky Mountain Study (GSMS); (2) The Dunedin Multidisciplinary Health and Development Study (DMHDS)	Psychiatric disorders were assessed in childhood (ages 9-12), adolescence (ages 13-18), and early adulthood (ages 19-32)	Longitudinal studies	Community-based	Logistic regression for each study, pooled across studies using random effects regression	Anxiety disorder: based on DSM diagnosis using the Diagnostic Interview Schedule and Diagnostic Interview Schedule for Children	Diagnostic interview/assessment	(DSM unknown) Any anxiety disorder	Attention-deficit/hyperactivity disorder (ADHD): based on DSM diagnosis	Behaviour	Child	No controls in this analysis	New Zealand & USA	= (1) 1009 + (2) 925 = 1934	No information given	9-18 years	9-12 years	Pre-teen	13-18 years	Teen	No information given	No information given	Up to 9 years	OR (95% CI) = 4.99 (2.55–9.78); p<0.05	Worsened significantly
20	8	W. E. Copeland, C. E. Adair, P. Smetanin, D. Stiff, C. Briante, I. Colman, D. Fergusson, J. Horwood, R. Poulton, E. J. Costello and A. Angold	2013	Diagnostic transitions from childhood to adolescence to early adulthood	Copeland, W. E., Adair, C. E., Smetanin, P., Stiff, D., Briante, C., Colman, I., ... & Angold, A. (2013). Diagnostic transitions from childhood to adolescence to early adulthood. Journal of Child Psychology and Psychiatry, 54(7), 791-799.	(1) The Great Smoky Mountain Study (GSMS); (2) The Dunedin Multidisciplinary Health and Development Study (DMHDS)	Psychiatric disorders were assessed in childhood (ages 9-12), adolescence (ages 13-18), and early adulthood (ages 19-32)	Longitudinal studies	Community-based	Logistic regression for each study, pooled across studies using random effects regression	Anxiety disorder: based on DSM diagnosis using the Diagnostic Interview Schedule and Diagnostic Interview Schedule for Children	Diagnostic interview/assessment	(DSM unknown) Any anxiety disorder	Attention-deficit/hyperactivity disorder (ADHD): based on DSM diagnosis	Behaviour	Child	1) childhood (CH) depression disorder 2) CH conduct disorder 3) CH ADHD disorder 4) CH oppositional defiant disorder	New Zealand & USA	= (1) 1009 + (2) 925 = 1934	No information given	9-18 years	9-12 years	Pre-teen	13-18 years	Teen	No information given	No information given	Up to 9 years	OR (95% CI) = 2.34 (0.86–6.36)	Worsened
20	9	W. E. Copeland, C. E. Adair, P. Smetanin, D. Stiff, C. Briante, I. Colman, D. Fergusson, J. Horwood, R. Poulton, E. J. Costello and A. Angold	2013	Diagnostic transitions from childhood to adolescence to early adulthood	Copeland, W. E., Adair, C. E., Smetanin, P., Stiff, D., Briante, C., Colman, I., ... & Angold, A. (2013). Diagnostic transitions from childhood to adolescence to early adulthood. Journal of Child Psychology and Psychiatry, 54(7), 791-799.	(1) The Great Smoky Mountain Study (GSMS); (2) The Dunedin Multidisciplinary Health and Development Study (DMHDS)	Psychiatric disorders were assessed in childhood (ages 9-12), adolescence (ages 13-18), and early adulthood (ages 19-32)	Longitudinal studies	Community-based	Logistic regression for each study, pooled across studies using random effects regression	Anxiety disorder: based on DSM diagnosis using the Diagnostic Interview Schedule and Diagnostic Interview Schedule for Children	Diagnostic interview/assessment	(DSM unknown) Any anxiety disorder	Oppositional defiant disorder: based on DSM diagnosis	Behaviour	Child	No controls in this analysis	New Zealand & USA	= (1) 1009 + (2) 925 = 1934	No information given	9-18 years	9-12 years	Pre-teen	13-18 years	Teen	No information given	No information given	Up to 9 years	OR (95% CI) = 2.32 (1.09–4.97); p<0.05	Worsened significantly
20	10	W. E. Copeland, C. E. Adair, P. Smetanin, D. Stiff, C. Briante, I. Colman, D. Fergusson, J. Horwood, R. Poulton, E. J. Costello and A. Angold	2013	Diagnostic transitions from childhood to adolescence to early adulthood	Copeland, W. E., Adair, C. E., Smetanin, P., Stiff, D., Briante, C., Colman, I., ... & Angold, A. (2013). Diagnostic transitions from childhood to adolescence to early adulthood. Journal of Child Psychology and Psychiatry, 54(7), 791-799.	(1) The Great Smoky Mountain Study (GSMS); (2) The Dunedin Multidisciplinary Health and Development Study (DMHDS)	Psychiatric disorders were assessed in childhood (ages 9-12), adolescence (ages 13-18), and early adulthood (ages 19-32)	Longitudinal studies	Community-based	Logistic regression for each study, pooled across studies using random effects regression	Anxiety disorder: based on DSM diagnosis using the Diagnostic Interview Schedule and Diagnostic Interview Schedule for Children	Diagnostic interview/assessment	(DSM unknown) Any anxiety disorder	Oppositional defiant disorder: based on DSM diagnosis	Behaviour	Child	1) childhood (CH) depression disorder 2) CH conduct disorder 3) CH ADHD disorder 4) CH oppositional defiant disorder	New Zealand & USA	= (1) 1009 + (2) 925 = 1934	No information given	9-18 years	9-12 years	Pre-teen	13-18 years	Teen	No information given	No information given	Up to 9 years	OR (95% CI) = 2.01 (0.30–13.44)	Worsened
20	11	W. E. Copeland, C. E. Adair, P. Smetanin, D. Stiff, C. Briante, I. Colman, D. Fergusson, J. Horwood, R. Poulton, E. J. Costello and A. Angold	2013	Diagnostic transitions from childhood to adolescence to early adulthood	Copeland, W. E., Adair, C. E., Smetanin, P., Stiff, D., Briante, C., Colman, I., ... & Angold, A. (2013). Diagnostic transitions from childhood to adolescence to early adulthood. Journal of Child Psychology and Psychiatry, 54(7), 791-799.	(1) The Great Smoky Mountain Study (GSMS); (2) The Dunedin Multidisciplinary Health and Development Study (DMHDS)	Psychiatric disorders were assessed in childhood (ages 9-12), adolescence (ages 13-18), and early adulthood (ages 19-32)	Longitudinal studies	Community-based	Logistic regression for each study, pooled across studies using random effects regression	Anxiety disorder: based on DSM diagnosis using the Diagnostic Interview Schedule and Diagnostic Interview Schedule for Children	Diagnostic interview/assessment	(DSM unknown) Any anxiety disorder	Substance use disorders: based on DSM	Substance	Child	No controls in this analysis	New Zealand & USA	= (1) 1009 + (2) 925 = 1934	No information given	9-18 years	9-12 years	Pre-teen	13-18 years	Teen	No information given	No information given	Up to 9 years	OR (95% CI) = 1.21 (0.69–2.11)	Worsened
20	12	W. E. Copeland, C. E. Adair, P. Smetanin, D. Stiff, C. Briante, I. Colman, D. Fergusson, J. Horwood, R. Poulton, E. J. Costello and A. Angold	2013	Diagnostic transitions from childhood to adolescence to early adulthood	Copeland, W. E., Adair, C. E., Smetanin, P., Stiff, D., Briante, C., Colman, I., ... & Angold, A. (2013). Diagnostic transitions from childhood to adolescence to early adulthood. Journal of Child Psychology and Psychiatry, 54(7), 791-799.	(1) The Great Smoky Mountain Study (GSMS); (2) The Dunedin Multidisciplinary Health and Development Study (DMHDS)	Psychiatric disorders were assessed in childhood (ages 9-12), adolescence (ages 13-18), and early adulthood (ages 19-32)	Longitudinal studies	Community-based	Logistic regression for each study, pooled across studies using random effects regression	Anxiety disorder: based on DSM diagnosis using the Diagnostic Interview Schedule and Diagnostic Interview Schedule for Children	Diagnostic interview/assessment	(DSM unknown) Any anxiety disorder	Substance use disorders: based on DSM	Substance	Child	1) childhood (CH) depression disorder 2) CH conduct disorder 3) CH ADHD disorder 4) CH oppositional defiant disorder	New Zealand & USA	= (1) 1009 + (2) 925 = 1934	No information given	9-18 years	9-12 years	Pre-teen	13-18 years	Teen	No information given	No information given	Up to 9 years	OR (95% CI) = 0.83 (0.45–1.54)	Improved
20	13	W. E. Copeland, C. E. Adair, P. Smetanin, D. Stiff, C. Briante, I. Colman, D. Fergusson, J. Horwood, R. Poulton, E. J. Costello and A. Angold	2013	Diagnostic transitions from childhood to adolescence to early adulthood	Copeland, W. E., Adair, C. E., Smetanin, P., Stiff, D., Briante, C., Colman, I., ... & Angold, A. (2013). Diagnostic transitions from childhood to adolescence to early adulthood. Journal of Child Psychology and Psychiatry, 54(7), 791-799.	(1) The Great Smoky Mountain Study (GSMS); (2) The Dunedin Multidisciplinary Health and Development Study (DMHDS)	Psychiatric disorders were assessed in childhood (ages 9-12), adolescence (ages 13-18), and early adulthood (ages 19-32)	Longitudinal studies	Community-based	Logistic regression for each study, pooled across studies using random effects regression	Anxiety disorder: based on DSM diagnosis using the Diagnostic Interview Schedule and Diagnostic Interview Schedule for Children	Diagnostic interview/assessment	(DSM unknown) Any anxiety disorder	Any disorder (depression, anxiety, conduct, ADHD, ODD, SUD): based on DSM	Other psychology	Child	No controls in this analysis	New Zealand & USA	= (1) 1009 + (2) 925 = 1934	No information given	9-18 years	9-12 years	Pre-teen	13-18 years	Teen	No information given	No information given	Up to 9 years	OR (95% CI) = 2.40 (1.56–3.68); p<0.05	Worsened significantly
20	14	W. E. Copeland, C. E. Adair, P. Smetanin, D. Stiff, C. Briante, I. Colman, D. Fergusson, J. Horwood, R. Poulton, E. J. Costello and A. Angold	2013	Diagnostic transitions from childhood to adolescence to early adulthood	Copeland, W. E., Adair, C. E., Smetanin, P., Stiff, D., Briante, C., Colman, I., ... & Angold, A. (2013). Diagnostic transitions from childhood to adolescence to early adulthood. Journal of Child Psychology and Psychiatry, 54(7), 791-799.	(1) The Great Smoky Mountain Study (GSMS); (2) The Dunedin Multidisciplinary Health and Development Study (DMHDS)	Psychiatric disorders were assessed in childhood (ages 9-12), adolescence (ages 13-18), and early adulthood (ages 19-32)	Longitudinal studies	Community-based	Logistic regression for each study, pooled across studies using random effects regression	Anxiety disorder: based on DSM diagnosis using the Diagnostic Interview Schedule and Diagnostic Interview Schedule for Children	Diagnostic interview/assessment	(DSM unknown) Any anxiety disorder	Any disorder (depression, anxiety, conduct, ADHD, ODD, SUD): based on DSM	Other psychology	Child	1) childhood (CH) depression disorder 2) CH conduct disorder 3) CH ADHD disorder 4) CH oppositional defiant disorder	New Zealand & USA	= (1) 1009 + (2) 925 = 1934	No information given	9-18 years	9-12 years	Pre-teen	13-18 years	Teen	No information given	No information given	Up to 9 years	OR (95% CI) = 1.43 (0.80–2.56)	Worsened
20	15	W. E. Copeland, C. E. Adair, P. Smetanin, D. Stiff, C. Briante, I. Colman, D. Fergusson, J. Horwood, R. Poulton, E. J. Costello and A. Angold	2013	Diagnostic transitions from childhood to adolescence to early adulthood	Copeland, W. E., Adair, C. E., Smetanin, P., Stiff, D., Briante, C., Colman, I., ... & Angold, A. (2013). Diagnostic transitions from childhood to adolescence to early adulthood. Journal of Child Psychology and Psychiatry, 54(7), 791-799.	(1) The Great Smoky Mountain Study (GSMS); (2) The Dunedin Multidisciplinary Health and Development Study (DMHDS); (3) The Christchurch Health and Development Study (CHDS)	Psychiatric disorders were assessed in childhood (ages 9-12), adolescence (ages 13-18), and early adulthood (ages 19-32)	Longitudinal studies	Community-based	Logistic regression for each study, pooled across studies using random effects regression	Anxiety disorder: based on DSM diagnosis using the Diagnostic Interview Schedule and Diagnostic Interview Schedule for Children	Diagnostic interview/assessment	(DSM unknown) Any anxiety disorder	Depression disorder: based on DSM diagnosis	Mood	Child	No controls in this analysis	New Zealand & USA	= (1) 1009 + (2) 925 + (3) 1003 = 2937	No information given	13-32 years	13-18 years	Teen	19-32 years	Adult	No information given	No information given	Up to 19 years	OR (95% CI) = 2.56 (1.78–3.68); p<0.05	Worsened significantly
20	16	W. E. Copeland, C. E. Adair, P. Smetanin, D. Stiff, C. Briante, I. Colman, D. Fergusson, J. Horwood, R. Poulton, E. J. Costello and A. Angold	2013	Diagnostic transitions from childhood to adolescence to early adulthood	Copeland, W. E., Adair, C. E., Smetanin, P., Stiff, D., Briante, C., Colman, I., ... & Angold, A. (2013). Diagnostic transitions from childhood to adolescence to early adulthood. Journal of Child Psychology and Psychiatry, 54(7), 791-799.	(1) The Great Smoky Mountain Study (GSMS); (2) The Dunedin Multidisciplinary Health and Development Study (DMHDS); (3) The Christchurch Health and Development Study (CHDS)	Psychiatric disorders were assessed in childhood (ages 9-12), adolescence (ages 13-18), and early adulthood (ages 19-32)	Longitudinal studies	Community-based	Logistic regression for each study, pooled across studies using random effects regression	Anxiety disorder: based on DSM diagnosis using the Diagnostic Interview Schedule and Diagnostic Interview Schedule for Children	Diagnostic interview/assessment	(DSM unknown) Any anxiety disorder	Depression disorder: based on DSM diagnosis	Mood	Child	1) childhood (CH) depression disorder 2) CH conduct disorder 3) CH ADHD disorder 4) CH oppositional defiant disorder	New Zealand & USA	= (1) 1009 + (2) 925 + (3) 1003 = 2937	No information given	13-32 years	13-18 years	Teen	19-32 years	Adult	No information given	No information given	Up to 19 years	OR (95% CI) = 1.85 (1.11–3.09); p<0.05	Worsened significantly
20	17	W. E. Copeland, C. E. Adair, P. Smetanin, D. Stiff, C. Briante, I. Colman, D. Fergusson, J. Horwood, R. Poulton, E. J. Costello and A. Angold	2013	Diagnostic transitions from childhood to adolescence to early adulthood	Copeland, W. E., Adair, C. E., Smetanin, P., Stiff, D., Briante, C., Colman, I., ... & Angold, A. (2013). Diagnostic transitions from childhood to adolescence to early adulthood. Journal of Child Psychology and Psychiatry, 54(7), 791-799.	(1) The Great Smoky Mountain Study (GSMS); (2) The Dunedin Multidisciplinary Health and Development Study (DMHDS); (3) The Christchurch Health and Development Study (CHDS)	Psychiatric disorders were assessed in childhood (ages 9-12), adolescence (ages 13-18), and early adulthood (ages 19-32)	Longitudinal studies	Community-based	Logistic regression for each study, pooled across studies using random effects regression	Anxiety disorder: based on DSM diagnosis using the Diagnostic Interview Schedule and Diagnostic Interview Schedule for Children	Diagnostic interview/assessment	(DSM unknown) Any anxiety disorder	Anxiety disorder: based on DSM diagnosis	Anxiety	Child	No controls in this analysis	New Zealand & USA	= (1) 1009 + (2) 925 + (3) 1003 = 2937	No information given	13-32 years	13-18 years	Teen	19-32 years	Adult	No information given	No information given	Up to 19 years	OR (95% CI) = 3.95 (2.89–5.39); p<0.05	Worsened significantly
20	18	W. E. Copeland, C. E. Adair, P. Smetanin, D. Stiff, C. Briante, I. Colman, D. Fergusson, J. Horwood, R. Poulton, E. J. Costello and A. Angold	2013	Diagnostic transitions from childhood to adolescence to early adulthood	Copeland, W. E., Adair, C. E., Smetanin, P., Stiff, D., Briante, C., Colman, I., ... & Angold, A. (2013). Diagnostic transitions from childhood to adolescence to early adulthood. Journal of Child Psychology and Psychiatry, 54(7), 791-799.	(1) The Great Smoky Mountain Study (GSMS); (2) The Dunedin Multidisciplinary Health and Development Study (DMHDS); (3) The Christchurch Health and Development Study (CHDS)	Psychiatric disorders were assessed in childhood (ages 9-12), adolescence (ages 13-18), and early adulthood (ages 19-32)	Longitudinal studies	Community-based	Logistic regression for each study, pooled across studies using random effects regression	Anxiety disorder: based on DSM diagnosis using the Diagnostic Interview Schedule and Diagnostic Interview Schedule for Children	Diagnostic interview/assessment	(DSM unknown) Any anxiety disorder	Anxiety disorder: based on DSM diagnosis	Anxiety	Child	1) childhood (CH) depression disorder 2) CH conduct disorder 3) CH ADHD disorder 4) CH oppositional defiant disorder	New Zealand & USA	= (1) 1009 + (2) 925 + (3) 1003 = 2937	No information given	13-32 years	13-18 years	Teen	19-32 years	Adult	No information given	No information given	Up to 19 years	OR (95% CI) = 2.81 (2.18–3.62); p<0.05	Worsened significantly
20	19	W. E. Copeland, C. E. Adair, P. Smetanin, D. Stiff, C. Briante, I. Colman, D. Fergusson, J. Horwood, R. Poulton, E. J. Costello and A. Angold	2013	Diagnostic transitions from childhood to adolescence to early adulthood	Copeland, W. E., Adair, C. E., Smetanin, P., Stiff, D., Briante, C., Colman, I., ... & Angold, A. (2013). Diagnostic transitions from childhood to adolescence to early adulthood. Journal of Child Psychology and Psychiatry, 54(7), 791-799.	(1) The Great Smoky Mountain Study (GSMS); (2) The Dunedin Multidisciplinary Health and Development Study (DMHDS); (3) The Christchurch Health and Development Study (CHDS)	Psychiatric disorders were assessed in childhood (ages 9-12), adolescence (ages 13-18), and early adulthood (ages 19-32)	Longitudinal studies	Community-based	Logistic regression for each study, pooled across studies using random effects regression	Anxiety disorder: based on DSM diagnosis using the Diagnostic Interview Schedule and Diagnostic Interview Schedule for Children	Diagnostic interview/assessment	(DSM unknown) Any anxiety disorder	Substance use disorders: based on DSM	Substance	Child	No controls in this analysis	New Zealand & USA	= (1) 1009 + (2) 925 + (3) 1003 = 2937	No information given	13-32 years	13-18 years	Teen	19-32 years	Adult	No information given	No information given	Up to 19 years	OR (95% CI) = 1.05 (0.87–1.28)	Worsened
20	20	W. E. Copeland, C. E. Adair, P. Smetanin, D. Stiff, C. Briante, I. Colman, D. Fergusson, J. Horwood, R. Poulton, E. J. Costello and A. Angold	2013	Diagnostic transitions from childhood to adolescence to early adulthood	Copeland, W. E., Adair, C. E., Smetanin, P., Stiff, D., Briante, C., Colman, I., ... & Angold, A. (2013). Diagnostic transitions from childhood to adolescence to early adulthood. Journal of Child Psychology and Psychiatry, 54(7), 791-799.	(1) The Great Smoky Mountain Study (GSMS); (2) The Dunedin Multidisciplinary Health and Development Study (DMHDS); (3) The Christchurch Health and Development Study (CHDS)	Psychiatric disorders were assessed in childhood (ages 9-12), adolescence (ages 13-18), and early adulthood (ages 19-32)	Longitudinal studies	Community-based	Logistic regression for each study, pooled across studies using random effects regression	Anxiety disorder: based on DSM diagnosis using the Diagnostic Interview Schedule and Diagnostic Interview Schedule for Children	Diagnostic interview/assessment	(DSM unknown) Any anxiety disorder	Substance use disorders: based on DSM	Substance	Child	1) childhood (CH) depression disorder 2) CH conduct disorder 3) CH ADHD disorder 4) CH oppositional defiant disorder	New Zealand & USA	= (1) 1009 + (2) 925 + (3) 1003 = 2937	No information given	13-32 years	13-18 years	Teen	19-32 years	Adult	No information given	No information given	Up to 19 years	OR (95% CI) = 0.69 (0.42–1.12)	Improved
20	21	W. E. Copeland, C. E. Adair, P. Smetanin, D. Stiff, C. Briante, I. Colman, D. Fergusson, J. Horwood, R. Poulton, E. J. Costello and A. Angold	2013	Diagnostic transitions from childhood to adolescence to early adulthood	Copeland, W. E., Adair, C. E., Smetanin, P., Stiff, D., Briante, C., Colman, I., ... & Angold, A. (2013). Diagnostic transitions from childhood to adolescence to early adulthood. Journal of Child Psychology and Psychiatry, 54(7), 791-799.	(1) The Great Smoky Mountain Study (GSMS); (2) The Dunedin Multidisciplinary Health and Development Study (DMHDS); (3) The Christchurch Health and Development Study (CHDS)	Psychiatric disorders were assessed in childhood (ages 9-12), adolescence (ages 13-18), and early adulthood (ages 19-32)	Longitudinal studies	Community-based	Logistic regression for each study, pooled across studies using random effects regression	Anxiety disorder: based on DSM diagnosis using the Diagnostic Interview Schedule and Diagnostic Interview Schedule for Children	Diagnostic interview/assessment	(DSM unknown) Any anxiety disorder	Any disorder (depression, anxiety, conduct, ADHD, ODD, SUD): based on DSM	Other psychology	Child	No controls in this analysis	New Zealand & USA	= (1) 1009 + (2) 925 + (3) 1003 = 2937	No information given	13-32 years	13-18 years	Teen	19-32 years	Adult	No information given	No information given	Up to 19 years	OR (95% CI) = 2.55 (1.49–4.35); p<0.05	Worsened significantly
20	22	W. E. Copeland, C. E. Adair, P. Smetanin, D. Stiff, C. Briante, I. Colman, D. Fergusson, J. Horwood, R. Poulton, E. J. Costello and A. Angold	2013	Diagnostic transitions from childhood to adolescence to early adulthood	Copeland, W. E., Adair, C. E., Smetanin, P., Stiff, D., Briante, C., Colman, I., ... & Angold, A. (2013). Diagnostic transitions from childhood to adolescence to early adulthood. Journal of Child Psychology and Psychiatry, 54(7), 791-799.	(1) The Great Smoky Mountain Study (GSMS); (2) The Dunedin Multidisciplinary Health and Development Study (DMHDS); (3) The Christchurch Health and Development Study (CHDS)	Psychiatric disorders were assessed in childhood (ages 9-12), adolescence (ages 13-18), and early adulthood (ages 19-32)	Longitudinal studies	Community-based	Logistic regression for each study, pooled across studies using random effects regression	Anxiety disorder: based on DSM diagnosis using the Diagnostic Interview Schedule and Diagnostic Interview Schedule for Children	Diagnostic interview/assessment	(DSM unknown) Any anxiety disorder	Any disorder (depression, anxiety, conduct, ADHD, ODD, SUD): based on DSM	Other psychology	Child	1) childhood (CH) depression disorder 2) CH conduct disorder 3) CH ADHD disorder 4) CH oppositional defiant disorder	New Zealand & USA	= (1) 1009 + (2) 925 + (3) 1003 = 2937	No information given	13-32 years	13-18 years	Teen	19-32 years	Adult	No information given	No information given	Up to 19 years	OR (95% CI) = 1.70 (0.94–3.09)	Worsened
20	23	W. E. Copeland, C. E. Adair, P. Smetanin, D. Stiff, C. Briante, I. Colman, D. Fergusson, J. Horwood, R. Poulton, E. J. Costello and A. Angold	2013	Diagnostic transitions from childhood to adolescence to early adulthood	Copeland, W. E., Adair, C. E., Smetanin, P., Stiff, D., Briante, C., Colman, I., ... & Angold, A. (2013). Diagnostic transitions from childhood to adolescence to early adulthood. Journal of Child Psychology and Psychiatry, 54(7), 791-799.	The Great Smoky Mountain Study (GSMS)	Psychiatric disorders were assessed in childhood (ages 9-12) & adolescence (ages 13-18)	Longitudinal study	Community-based	Logistic regression	Anxiety disorder: based on DSM diagnosis using the Diagnostic Interview Schedule and Diagnostic Interview Schedule for Children	Diagnostic interview/assessment	(DSM unknown) Any anxiety disorder	Depression: based on DSM diagnosis	Mood	Child	No controls in this analysis	USA	1009	No information given	9-18 years	9-12 years	Pre-teen	13-18 years	Teen	No information given	No information given	Up to 9 years	OR (95% CI) = 3.40 (1.44-8.02)	Worsened significantly
20	24	W. E. Copeland, C. E. Adair, P. Smetanin, D. Stiff, C. Briante, I. Colman, D. Fergusson, J. Horwood, R. Poulton, E. J. Costello and A. Angold	2013	Diagnostic transitions from childhood to adolescence to early adulthood	Copeland, W. E., Adair, C. E., Smetanin, P., Stiff, D., Briante, C., Colman, I., ... & Angold, A. (2013). Diagnostic transitions from childhood to adolescence to early adulthood. Journal of Child Psychology and Psychiatry, 54(7), 791-799.	The Great Smoky Mountain Study (GSMS)	Psychiatric disorders were assessed in childhood (ages 9-12) & adolescence (ages 13-18)	Longitudinal study	Community-based	Logistic regression	Anxiety disorder: based on DSM diagnosis using the Diagnostic Interview Schedule and Diagnostic Interview Schedule for Children	Diagnostic interview/assessment	(DSM unknown) Any anxiety disorder	Anxiety disorder: based on DSM diagnosis	Anxiety	Child	No controls in this analysis	USA	1009	No information given	9-18 years	9-12 years	Pre-teen	13-18 years	Teen	No information given	No information given	Up to 9 years	OR (95% CI) = 4.81 (1.93-12.02)	Worsened significantly
20	25	W. E. Copeland, C. E. Adair, P. Smetanin, D. Stiff, C. Briante, I. Colman, D. Fergusson, J. Horwood, R. Poulton, E. J. Costello and A. Angold	2013	Diagnostic transitions from childhood to adolescence to early adulthood	Copeland, W. E., Adair, C. E., Smetanin, P., Stiff, D., Briante, C., Colman, I., ... & Angold, A. (2013). Diagnostic transitions from childhood to adolescence to early adulthood. Journal of Child Psychology and Psychiatry, 54(7), 791-799.	The Great Smoky Mountain Study (GSMS)	Psychiatric disorders were assessed in childhood (ages 9-12) & adolescence (ages 13-18)	Longitudinal study	Community-based	Logistic regression	Anxiety disorder: based on DSM diagnosis using the Diagnostic Interview Schedule and Diagnostic Interview Schedule for Children	Diagnostic interview/assessment	(DSM unknown) Any anxiety disorder	Conduct disorder: based on DSM diagnosis	Behaviour	Child	No controls in this analysis	USA	1009	No information given	9-18 years	9-12 years	Pre-teen	13-18 years	Teen	No information given	No information given	Up to 9 years	OR (95% CI) = 3.03 (1.17-7.84)	Worsened significantly
20	26	W. E. Copeland, C. E. Adair, P. Smetanin, D. Stiff, C. Briante, I. Colman, D. Fergusson, J. Horwood, R. Poulton, E. J. Costello and A. Angold	2013	Diagnostic transitions from childhood to adolescence to early adulthood	Copeland, W. E., Adair, C. E., Smetanin, P., Stiff, D., Briante, C., Colman, I., ... & Angold, A. (2013). Diagnostic transitions from childhood to adolescence to early adulthood. Journal of Child Psychology and Psychiatry, 54(7), 791-799.	The Great Smoky Mountain Study (GSMS)	Psychiatric disorders were assessed in childhood (ages 9-12) & adolescence (ages 13-18)	Longitudinal study	Community-based	Logistic regression	Anxiety disorder: based on DSM diagnosis using the Diagnostic Interview Schedule and Diagnostic Interview Schedule for Children	Diagnostic interview/assessment	(DSM unknown) Any anxiety disorder	ADHD: based on DSM diagnosis	Behaviour	Child	No controls in this analysis	USA	1009	No information given	9-18 years	9-12 years	Pre-teen	13-18 years	Teen	No information given	No information given	Up to 9 years	OR (95% CI) = 3.00 (0.85-10.52)	Worsened
20	27	W. E. Copeland, C. E. Adair, P. Smetanin, D. Stiff, C. Briante, I. Colman, D. Fergusson, J. Horwood, R. Poulton, E. J. Costello and A. Angold	2013	Diagnostic transitions from childhood to adolescence to early adulthood	Copeland, W. E., Adair, C. E., Smetanin, P., Stiff, D., Briante, C., Colman, I., ... & Angold, A. (2013). Diagnostic transitions from childhood to adolescence to early adulthood. Journal of Child Psychology and Psychiatry, 54(7), 791-799.	The Great Smoky Mountain Study (GSMS)	Psychiatric disorders were assessed in childhood (ages 9-12) & adolescence (ages 13-18)	Longitudinal study	Community-based	Logistic regression	Anxiety disorder: based on DSM diagnosis using the Diagnostic Interview Schedule and Diagnostic Interview Schedule for Children	Diagnostic interview/assessment	(DSM unknown) Any anxiety disorder	Oppositional defiant disorder: based on DSM diagnosis	Behaviour	Child	No controls in this analysis	USA	1009	No information given	9-18 years	9-12 years	Pre-teen	13-18 years	Teen	No information given	No information given	Up to 9 years	OR (95% CI) = 1.71 (0.83-3.52)	Worsened
20	28	W. E. Copeland, C. E. Adair, P. Smetanin, D. Stiff, C. Briante, I. Colman, D. Fergusson, J. Horwood, R. Poulton, E. J. Costello and A. Angold	2013	Diagnostic transitions from childhood to adolescence to early adulthood	Copeland, W. E., Adair, C. E., Smetanin, P., Stiff, D., Briante, C., Colman, I., ... & Angold, A. (2013). Diagnostic transitions from childhood to adolescence to early adulthood. Journal of Child Psychology and Psychiatry, 54(7), 791-799.	The Great Smoky Mountain Study (GSMS)	Psychiatric disorders were assessed in childhood (ages 9-12) & adolescence (ages 13-18)	Longitudinal study	Community-based	Logistic regression	Anxiety disorder: based on DSM diagnosis using the Diagnostic Interview Schedule and Diagnostic Interview Schedule for Children	Diagnostic interview/assessment	(DSM unknown) Any anxiety disorder	Substance use disorder: based on DSM diagnosis	Substance	Child	No controls in this analysis	USA	1009	No information given	9-18 years	9-12 years	Pre-teen	13-18 years	Teen	No information given	No information given	Up to 9 years	OR (95% CI) = 1.28 (0.47-3.52)	Worsened
20	29	W. E. Copeland, C. E. Adair, P. Smetanin, D. Stiff, C. Briante, I. Colman, D. Fergusson, J. Horwood, R. Poulton, E. J. Costello and A. Angold	2013	Diagnostic transitions from childhood to adolescence to early adulthood	Copeland, W. E., Adair, C. E., Smetanin, P., Stiff, D., Briante, C., Colman, I., ... & Angold, A. (2013). Diagnostic transitions from childhood to adolescence to early adulthood. Journal of Child Psychology and Psychiatry, 54(7), 791-799.	The Great Smoky Mountain Study (GSMS)	Psychiatric disorders were assessed in childhood (ages 9-12) & adolescence (ages 13-18)	Longitudinal study	Community-based	Logistic regression	Anxiety disorder: based on DSM diagnosis using the Diagnostic Interview Schedule and Diagnostic Interview Schedule for Children	Diagnostic interview/assessment	(DSM unknown) Any anxiety disorder	Any disorder (depression, anxiety, conduct, ADHD, ODD, SUD): based on DSM	Other psychology	Child	No controls in this analysis	USA	1009	No information given	9-18 years	9-12 years	Pre-teen	13-18 years	Teen	No information given	No information given	Up to 9 years	OR (95% CI) = 2.37 (1.28-4.40)	Worsened significantly
20	30	W. E. Copeland, C. E. Adair, P. Smetanin, D. Stiff, C. Briante, I. Colman, D. Fergusson, J. Horwood, R. Poulton, E. J. Costello and A. Angold	2013	Diagnostic transitions from childhood to adolescence to early adulthood	Copeland, W. E., Adair, C. E., Smetanin, P., Stiff, D., Briante, C., Colman, I., ... & Angold, A. (2013). Diagnostic transitions from childhood to adolescence to early adulthood. Journal of Child Psychology and Psychiatry, 54(7), 791-799.	The Dunedin Multidisciplinary Health and Development Study (DMHDS)	Psychiatric disorders were assessed in childhood (ages 9-12) & adolescence (ages 13-18)	Longitudinal study	Community-based	Logistic regression	Anxiety disorder: based on DSM diagnosis using the Diagnostic Interview Schedule and Diagnostic Interview Schedule for Children	Diagnostic interview/assessment	(DSM unknown) Any anxiety disorder	Depression: based on DSM diagnosis	Mood	Child	No controls in this analysis	New Zealand	925	No information given	9-18 years	9-12 years	Pre-teen	13-18 years	Teen	No information given	No information given	Up to 9 years	OR (95% CI) = 1.61 (0.9-3.0)	Worsened
20	31	W. E. Copeland, C. E. Adair, P. Smetanin, D. Stiff, C. Briante, I. Colman, D. Fergusson, J. Horwood, R. Poulton, E. J. Costello and A. Angold	2013	Diagnostic transitions from childhood to adolescence to early adulthood	Copeland, W. E., Adair, C. E., Smetanin, P., Stiff, D., Briante, C., Colman, I., ... & Angold, A. (2013). Diagnostic transitions from childhood to adolescence to early adulthood. Journal of Child Psychology and Psychiatry, 54(7), 791-799.	The Dunedin Multidisciplinary Health and Development Study (DMHDS)	Psychiatric disorders were assessed in childhood (ages 9-12) & adolescence (ages 13-18)	Longitudinal study	Community-based	Logistic regression	Anxiety disorder: based on DSM diagnosis using the Diagnostic Interview Schedule and Diagnostic Interview Schedule for Children	Diagnostic interview/assessment	(DSM unknown) Any anxiety disorder	Anxiety disorder: based on DSM diagnosis	Anxiety	Child	No controls in this analysis	New Zealand	925	No information given	9-18 years	9-12 years	Pre-teen	13-18 years	Teen	No information given	No information given	Up to 9 years	OR (95% CI) = 2.65 (1.5-4.6)	Worsened significantly
20	32	W. E. Copeland, C. E. Adair, P. Smetanin, D. Stiff, C. Briante, I. Colman, D. Fergusson, J. Horwood, R. Poulton, E. J. Costello and A. Angold	2013	Diagnostic transitions from childhood to adolescence to early adulthood	Copeland, W. E., Adair, C. E., Smetanin, P., Stiff, D., Briante, C., Colman, I., ... & Angold, A. (2013). Diagnostic transitions from childhood to adolescence to early adulthood. Journal of Child Psychology and Psychiatry, 54(7), 791-799.	The Dunedin Multidisciplinary Health and Development Study (DMHDS)	Psychiatric disorders were assessed in childhood (ages 9-12) & adolescence (ages 13-18)	Longitudinal study	Community-based	Logistic regression	Anxiety disorder: based on DSM diagnosis using the Diagnostic Interview Schedule and Diagnostic Interview Schedule for Children	Diagnostic interview/assessment	(DSM unknown) Any anxiety disorder	Conduct disorder: based on DSM diagnosis	Behaviour	Child	No controls in this analysis	New Zealand	925	No information given	9-18 years	9-12 years	Pre-teen	13-18 years	Teen	No information given	No information given	Up to 9 years	OR (95% CI) = 1.92 (1.1-3.5)	Worsened significantly
20	33	W. E. Copeland, C. E. Adair, P. Smetanin, D. Stiff, C. Briante, I. Colman, D. Fergusson, J. Horwood, R. Poulton, E. J. Costello and A. Angold	2013	Diagnostic transitions from childhood to adolescence to early adulthood	Copeland, W. E., Adair, C. E., Smetanin, P., Stiff, D., Briante, C., Colman, I., ... & Angold, A. (2013). Diagnostic transitions from childhood to adolescence to early adulthood. Journal of Child Psychology and Psychiatry, 54(7), 791-799.	The Dunedin Multidisciplinary Health and Development Study (DMHDS)	Psychiatric disorders were assessed in childhood (ages 9-12) & adolescence (ages 13-18)	Longitudinal study	Community-based	Logistic regression	Anxiety disorder: based on DSM diagnosis using the Diagnostic Interview Schedule and Diagnostic Interview Schedule for Children	Diagnostic interview/assessment	(DSM unknown) Any anxiety disorder	ADHD: based on DSM diagnosis	Behaviour	Child	No controls in this analysis	New Zealand	925	No information given	9-18 years	9-12 years	Pre-teen	13-18 years	Teen	No information given	No information given	Up to 9 years	OR (95% CI) = 6.31 (2.8-13.6)	Worsened significantly
20	34	W. E. Copeland, C. E. Adair, P. Smetanin, D. Stiff, C. Briante, I. Colman, D. Fergusson, J. Horwood, R. Poulton, E. J. Costello and A. Angold	2013	Diagnostic transitions from childhood to adolescence to early adulthood	Copeland, W. E., Adair, C. E., Smetanin, P., Stiff, D., Briante, C., Colman, I., ... & Angold, A. (2013). Diagnostic transitions from childhood to adolescence to early adulthood. Journal of Child Psychology and Psychiatry, 54(7), 791-799.	The Dunedin Multidisciplinary Health and Development Study (DMHDS)	Psychiatric disorders were assessed in childhood (ages 9-12) & adolescence (ages 13-18)	Longitudinal study	Community-based	Logistic regression	Anxiety disorder: based on DSM diagnosis using the Diagnostic Interview Schedule and Diagnostic Interview Schedule for Children	Diagnostic interview/assessment	(DSM unknown) Any anxiety disorder	Oppositional defiant disorder: based on DSM diagnosis	Behaviour	Child	No controls in this analysis	New Zealand	925	No information given	9-18 years	9-12 years	Pre-teen	13-18 years	Teen	No information given	No information given	Up to 9 years	OR (95% CI) = 3.79 (1.4-10.7)	Worsened significantly
20	35	W. E. Copeland, C. E. Adair, P. Smetanin, D. Stiff, C. Briante, I. Colman, D. Fergusson, J. Horwood, R. Poulton, E. J. Costello and A. Angold	2013	Diagnostic transitions from childhood to adolescence to early adulthood	Copeland, W. E., Adair, C. E., Smetanin, P., Stiff, D., Briante, C., Colman, I., ... & Angold, A. (2013). Diagnostic transitions from childhood to adolescence to early adulthood. Journal of Child Psychology and Psychiatry, 54(7), 791-799.	The Dunedin Multidisciplinary Health and Development Study (DMHDS)	Psychiatric disorders were assessed in childhood (ages 9-12) & adolescence (ages 13-18)	Longitudinal study	Community-based	Logistic regression	Anxiety disorder: based on DSM diagnosis using the Diagnostic Interview Schedule and Diagnostic Interview Schedule for Children	Diagnostic interview/assessment	(DSM unknown) Any anxiety disorder	Substance use disorder: based on DSM diagnosis	Substance	Child	No controls in this analysis	New Zealand	925	No information given	9-18 years	9-12 years	Pre-teen	13-18 years	Teen	No information given	No information given	Up to 9 years	OR (95% CI) = 1.18 (0.6-2.3)	Worsened
20	36	W. E. Copeland, C. E. Adair, P. Smetanin, D. Stiff, C. Briante, I. Colman, D. Fergusson, J. Horwood, R. Poulton, E. J. Costello and A. Angold	2013	Diagnostic transitions from childhood to adolescence to early adulthood	Copeland, W. E., Adair, C. E., Smetanin, P., Stiff, D., Briante, C., Colman, I., ... & Angold, A. (2013). Diagnostic transitions from childhood to adolescence to early adulthood. Journal of Child Psychology and Psychiatry, 54(7), 791-799.	The Dunedin Multidisciplinary Health and Development Study (DMHDS)	Psychiatric disorders were assessed in childhood (ages 9-12) & adolescence (ages 13-18)	Longitudinal study	Community-based	Logistic regression	Anxiety disorder: based on DSM diagnosis using the Diagnostic Interview Schedule and Diagnostic Interview Schedule for Children	Diagnostic interview/assessment	(DSM unknown) Any anxiety disorder	Any disorder (depression, anxiety, conduct, ADHD, ODD, SUD): based on DSM	Other psychology	Child	No controls in this analysis	New Zealand	925	No information given	9-18 years	9-12 years	Pre-teen	13-18 years	Teen	No information given	No information given	Up to 9 years	OR (95% CI) = 2.42 (1.3-4.4)	Worsened significantly
20	37	W. E. Copeland, C. E. Adair, P. Smetanin, D. Stiff, C. Briante, I. Colman, D. Fergusson, J. Horwood, R. Poulton, E. J. Costello and A. Angold	2013	Diagnostic transitions from childhood to adolescence to early adulthood	Copeland, W. E., Adair, C. E., Smetanin, P., Stiff, D., Briante, C., Colman, I., ... & Angold, A. (2013). Diagnostic transitions from childhood to adolescence to early adulthood. Journal of Child Psychology and Psychiatry, 54(7), 791-799.	The Great Smoky Mountain Study (GSMS)	Psychiatric disorders were assessed in adolescence (ages 13-18) and early adulthood (ages 19-32)	Longitudinal study	Community-based	Logistic regression	Anxiety disorder: based on DSM diagnosis using the Diagnostic Interview Schedule and Diagnostic Interview Schedule for Children	Diagnostic interview/assessment	(DSM unknown) Any anxiety disorder	Depression: based on DSM diagnosis	Mood	Child	No controls in this analysis	USA	1009	No information given	13-32 years	13-18 years	Teen	19-32 years	Adult	No information given	No information given	Up to 19 years	OR (95% CI) = 2.41 (0.91-6.35)	Worsened
20	38	W. E. Copeland, C. E. Adair, P. Smetanin, D. Stiff, C. Briante, I. Colman, D. Fergusson, J. Horwood, R. Poulton, E. J. Costello and A. Angold	2013	Diagnostic transitions from childhood to adolescence to early adulthood	Copeland, W. E., Adair, C. E., Smetanin, P., Stiff, D., Briante, C., Colman, I., ... & Angold, A. (2013). Diagnostic transitions from childhood to adolescence to early adulthood. Journal of Child Psychology and Psychiatry, 54(7), 791-799.	The Great Smoky Mountain Study (GSMS)	Psychiatric disorders were assessed in adolescence (ages 13-18) and early adulthood (ages 19-32)	Longitudinal study	Community-based	Logistic regression	Anxiety disorder: based on DSM diagnosis using the Diagnostic Interview Schedule and Diagnostic Interview Schedule for Children	Diagnostic interview/assessment	(DSM unknown) Any anxiety disorder	Anxiety disorder: based on DSM diagnosis	Anxiety	Child	No controls in this analysis	USA	1009	No information given	13-32 years	13-18 years	Teen	19-32 years	Adult	No information given	No information given	Up to 19 years	OR (95% CI) = 6.16 (3.02-12.59)	Worsened significantly
20	39	W. E. Copeland, C. E. Adair, P. Smetanin, D. Stiff, C. Briante, I. Colman, D. Fergusson, J. Horwood, R. Poulton, E. J. Costello and A. Angold	2013	Diagnostic transitions from childhood to adolescence to early adulthood	Copeland, W. E., Adair, C. E., Smetanin, P., Stiff, D., Briante, C., Colman, I., ... & Angold, A. (2013). Diagnostic transitions from childhood to adolescence to early adulthood. Journal of Child Psychology and Psychiatry, 54(7), 791-799.	The Great Smoky Mountain Study (GSMS)	Psychiatric disorders were assessed in adolescence (ages 13-18) and early adulthood (ages 19-32)	Longitudinal study	Community-based	Logistic regression	Anxiety disorder: based on DSM diagnosis using the Diagnostic Interview Schedule and Diagnostic Interview Schedule for Children	Diagnostic interview/assessment	(DSM unknown) Any anxiety disorder	Substance use disorder: based on DSM diagnosis	Substance	Child	No controls in this analysis	USA	1009	No information given	13-32 years	13-18 years	Teen	19-32 years	Adult	No information given	No information given	Up to 19 years	OR (95% CI) = 0.71 (0.35-1.45)	Improved
20	40	W. E. Copeland, C. E. Adair, P. Smetanin, D. Stiff, C. Briante, I. Colman, D. Fergusson, J. Horwood, R. Poulton, E. J. Costello and A. Angold	2013	Diagnostic transitions from childhood to adolescence to early adulthood	Copeland, W. E., Adair, C. E., Smetanin, P., Stiff, D., Briante, C., Colman, I., ... & Angold, A. (2013). Diagnostic transitions from childhood to adolescence to early adulthood. Journal of Child Psychology and Psychiatry, 54(7), 791-799.	The Great Smoky Mountain Study (GSMS)	Psychiatric disorders were assessed in adolescence (ages 13-18) and early adulthood (ages 19-32)	Longitudinal study	Community-based	Logistic regression	Anxiety disorder: based on DSM diagnosis using the Diagnostic Interview Schedule and Diagnostic Interview Schedule for Children	Diagnostic interview/assessment	(DSM unknown) Any anxiety disorder	Any disorder (depression, anxiety, conduct, ADHD, ODD, SUD): based on DSM	Other psychology	Child	No controls in this analysis	USA	1009	No information given	13-32 years	13-18 years	Teen	19-32 years	Adult	No information given	No information given	Up to 19 years	OR (95% CI) = 2.42 (1.27-4.60)	Worsened significantly
20	41	W. E. Copeland, C. E. Adair, P. Smetanin, D. Stiff, C. Briante, I. Colman, D. Fergusson, J. Horwood, R. Poulton, E. J. Costello and A. Angold	2013	Diagnostic transitions from childhood to adolescence to early adulthood	Copeland, W. E., Adair, C. E., Smetanin, P., Stiff, D., Briante, C., Colman, I., ... & Angold, A. (2013). Diagnostic transitions from childhood to adolescence to early adulthood. Journal of Child Psychology and Psychiatry, 54(7), 791-799.	The Dunedin Multidisciplinary Health and Development Study (DMHDS)	Psychiatric disorders were assessed in adolescence (ages 13-18) and early adulthood (ages 19-32)	Longitudinal study	Community-based	Logistic regression	Anxiety disorder: based on DSM diagnosis using the Diagnostic Interview Schedule and Diagnostic Interview Schedule for Children	Diagnostic interview/assessment	(DSM unknown) Any anxiety disorder	Depression: based on DSM diagnosis	Mood	Child	No controls in this analysis	New Zealand	925	No information given	13-32 years	13-18 years	Teen	19-32 years	Adult	No information given	No information given	Up to 19 years	OR (95% CI) = 3.27 (2.4 – 4.4)	Worsened significantly
20	42	W. E. Copeland, C. E. Adair, P. Smetanin, D. Stiff, C. Briante, I. Colman, D. Fergusson, J. Horwood, R. Poulton, E. J. Costello and A. Angold	2013	Diagnostic transitions from childhood to adolescence to early adulthood	Copeland, W. E., Adair, C. E., Smetanin, P., Stiff, D., Briante, C., Colman, I., ... & Angold, A. (2013). Diagnostic transitions from childhood to adolescence to early adulthood. Journal of Child Psychology and Psychiatry, 54(7), 791-799.	The Dunedin Multidisciplinary Health and Development Study (DMHDS)	Psychiatric disorders were assessed in adolescence (ages 13-18) and early adulthood (ages 19-32)	Longitudinal study	Community-based	Logistic regression	Anxiety disorder: based on DSM diagnosis using the Diagnostic Interview Schedule and Diagnostic Interview Schedule for Children	Diagnostic interview/assessment	(DSM unknown) Any anxiety disorder	Anxiety disorder: based on DSM diagnosis	Anxiety	Child	No controls in this analysis	New Zealand	925	No information given	13-32 years	13-18 years	Teen	19-32 years	Adult	No information given	No information given	Up to 19 years	OR (95% CI) = 4.28 (3.2 – 5.8)	Worsened significantly
20	43	W. E. Copeland, C. E. Adair, P. Smetanin, D. Stiff, C. Briante, I. Colman, D. Fergusson, J. Horwood, R. Poulton, E. J. Costello and A. Angold	2013	Diagnostic transitions from childhood to adolescence to early adulthood	Copeland, W. E., Adair, C. E., Smetanin, P., Stiff, D., Briante, C., Colman, I., ... & Angold, A. (2013). Diagnostic transitions from childhood to adolescence to early adulthood. Journal of Child Psychology and Psychiatry, 54(7), 791-799.	The Dunedin Multidisciplinary Health and Development Study (DMHDS)	Psychiatric disorders were assessed in adolescence (ages 13-18) and early adulthood (ages 19-32)	Longitudinal study	Community-based	Logistic regression	Anxiety disorder: based on DSM diagnosis using the Diagnostic Interview Schedule and Diagnostic Interview Schedule for Children	Diagnostic interview/assessment	(DSM unknown) Any anxiety disorder	Substance use disorder: based on DSM diagnosis	Substance	Child	No controls in this analysis	New Zealand	925	No information given	13-32 years	13-18 years	Teen	19-32 years	Adult	No information given	No information given	Up to 19 years	OR (95% CI) = 0.99 (0.7 – 1.3)	Improved
20	44	W. E. Copeland, C. E. Adair, P. Smetanin, D. Stiff, C. Briante, I. Colman, D. Fergusson, J. Horwood, R. Poulton, E. J. Costello and A. Angold	2013	Diagnostic transitions from childhood to adolescence to early adulthood	Copeland, W. E., Adair, C. E., Smetanin, P., Stiff, D., Briante, C., Colman, I., ... & Angold, A. (2013). Diagnostic transitions from childhood to adolescence to early adulthood. Journal of Child Psychology and Psychiatry, 54(7), 791-799.	The Dunedin Multidisciplinary Health and Development Study (DMHDS)	Psychiatric disorders were assessed in adolescence (ages 13-18) and early adulthood (ages 19-32)	Longitudinal study	Community-based	Logistic regression	Anxiety disorder: based on DSM diagnosis using the Diagnostic Interview Schedule and Diagnostic Interview Schedule for Children	Diagnostic interview/assessment	(DSM unknown) Any anxiety disorder	Any disorder (depression, anxiety, conduct, ADHD, ODD, SUD): based on DSM	Other psychology	Child	No controls in this analysis	New Zealand	925	No information given	13-32 years	13-18 years	Teen	19-32 years	Adult	No information given	No information given	Up to 19 years	OR (95% CI) = 3.84 (2.7 – 5.5)	Worsened significantly
20	45	W. E. Copeland, C. E. Adair, P. Smetanin, D. Stiff, C. Briante, I. Colman, D. Fergusson, J. Horwood, R. Poulton, E. J. Costello and A. Angold	2013	Diagnostic transitions from childhood to adolescence to early adulthood	Copeland, W. E., Adair, C. E., Smetanin, P., Stiff, D., Briante, C., Colman, I., ... & Angold, A. (2013). Diagnostic transitions from childhood to adolescence to early adulthood. Journal of Child Psychology and Psychiatry, 54(7), 791-799.	The Christchurch Health and Development Study (CHDS)	Psychiatric disorders were assessed in adolescence (ages 13-18) and early adulthood (ages 19-32)	Longitudinal study	Community-based	Logistic regression	Anxiety disorder: based on DSM diagnosis using the Diagnostic Interview Schedule and Diagnostic Interview Schedule for Children	Diagnostic interview/assessment	(DSM unknown) Any anxiety disorder	Depression: based on DSM diagnosis	Mood	Child	No controls in this analysis	New Zealand	1003	No information given	13-32 years	13-18 years	Teen	19-32 years	Adult	No information given	No information given	Up to 19 years	OR (95% CI) = 2.07 (1.58-2.70)	Worsened significantly
20	46	W. E. Copeland, C. E. Adair, P. Smetanin, D. Stiff, C. Briante, I. Colman, D. Fergusson, J. Horwood, R. Poulton, E. J. Costello and A. Angold	2013	Diagnostic transitions from childhood to adolescence to early adulthood	Copeland, W. E., Adair, C. E., Smetanin, P., Stiff, D., Briante, C., Colman, I., ... & Angold, A. (2013). Diagnostic transitions from childhood to adolescence to early adulthood. Journal of Child Psychology and Psychiatry, 54(7), 791-799.	The Christchurch Health and Development Study (CHDS)	Psychiatric disorders were assessed in adolescence (ages 13-18) and early adulthood (ages 19-32)	Longitudinal study	Community-based	Logistic regression	Anxiety disorder: based on DSM diagnosis using the Diagnostic Interview Schedule and Diagnostic Interview Schedule for Children	Diagnostic interview/assessment	(DSM unknown) Any anxiety disorder	Anxiety disorder: based on DSM diagnosis	Anxiety	Child	No controls in this analysis	New Zealand	1003	No information given	13-32 years	13-18 years	Teen	19-32 years	Adult	No information given	No information given	Up to 19 years	OR (95% CI) = 3.15 (2.39-4.16)	Worsened significantly
20	47	W. E. Copeland, C. E. Adair, P. Smetanin, D. Stiff, C. Briante, I. Colman, D. Fergusson, J. Horwood, R. Poulton, E. J. Costello and A. Angold	2013	Diagnostic transitions from childhood to adolescence to early adulthood	Copeland, W. E., Adair, C. E., Smetanin, P., Stiff, D., Briante, C., Colman, I., ... & Angold, A. (2013). Diagnostic transitions from childhood to adolescence to early adulthood. Journal of Child Psychology and Psychiatry, 54(7), 791-799.	The Christchurch Health and Development Study (CHDS)	Psychiatric disorders were assessed in adolescence (ages 13-18) and early adulthood (ages 19-32)	Longitudinal study	Community-based	Logistic regression	Anxiety disorder: based on DSM diagnosis using the Diagnostic Interview Schedule and Diagnostic Interview Schedule for Children	Diagnostic interview/assessment	(DSM unknown) Any anxiety disorder	Substance use disorder: based on DSM diagnosis	Substance	Child	No controls in this analysis	New Zealand	1003	No information given	13-32 years	13-18 years	Teen	19-32 years	Adult	No information given	No information given	Up to 19 years	OR (95% CI) = 1.19 (0.92-1.55)	Worsened
20	48	W. E. Copeland, C. E. Adair, P. Smetanin, D. Stiff, C. Briante, I. Colman, D. Fergusson, J. Horwood, R. Poulton, E. J. Costello and A. Angold	2013	Diagnostic transitions from childhood to adolescence to early adulthood	Copeland, W. E., Adair, C. E., Smetanin, P., Stiff, D., Briante, C., Colman, I., ... & Angold, A. (2013). Diagnostic transitions from childhood to adolescence to early adulthood. Journal of Child Psychology and Psychiatry, 54(7), 791-799.	The Christchurch Health and Development Study (CHDS)	Psychiatric disorders were assessed in adolescence (ages 13-18) and early adulthood (ages 19-32)	Longitudinal study	Community-based	Logistic regression	Anxiety disorder: based on DSM diagnosis using the Diagnostic Interview Schedule and Diagnostic Interview Schedule for Children	Diagnostic interview/assessment	(DSM unknown) Any anxiety disorder	Any disorder (depression, anxiety, conduct, ADHD, ODD, SUD): based on DSM	Other psychology	Child	No controls in this analysis	New Zealand	1003	No information given	13-32 years	13-18 years	Teen	19-32 years	Adult	No information given	No information given	Up to 19 years	OR (95% CI) = 1.78 (1.31-2.43)	Worsened significantly
21	1	S. Virtanen, R. Kuja-Halkola, S. Lundstrom, B. M. D'Onofrio, H. Larsson, J. Suvisaari, D. Mataix-Cols, P. Lichtenstein and A. Latvala	2021	Longitudinal Associations of Childhood Internalizing Psychopathology With Substance Misuse: A Register-Based Twin and Sibling Study	Virtanen, S., Kuja-Halkola, R., Lundström, S., D’Onofrio, B. M., Larsson, H., Suvisaari, J., ... & Latvala, A. (2021). Longitudinal Associations of Childhood Internalizing Psychopathology With Substance Misuse: A Register-Based Twin and Sibling Study. Journal of the American Academy of Child & Adolescent Psychiatry, 60(5), 593-603.	(1) The Child and Adolescent Twin Study in Sweden (CATSS), cohort study of all twins born since 1 July 1992 to 1998; linked to (2) National Patient Register (NPR) and (3) the crime register	Age 9 and 12 years	Longitudinal study	Community-based	Cox proportional hazards regression cluster-robust sandwich estimator for standard errors	Anxiety: based on Autism-Tics, AD/HD and other Comorbidities Inventory (A-TAC) questionnaire cut-off score	Questionnaire with established cut off	“Elevated” anxiety	Substance misuse: ICD-9/10 diagnosis of alcohol or drug use disorder or an alcohol/drug-related criminal conviction	Substance	Child	1) age 2) sex	Sweden	12408	187 (1.5%) overall; 101 (1.6%) men and 86 (1.4%) women	9-17.2 (median) years	9-12 years	Pre-teen	Median = 17.2 years	Teen	6,387 men; 6,021 women	No information given	Up to an average of 8.2 years	HR (95% CI) = 1.12 (0.51-2.25)	Worsened	"In the population-based sample of nearly 2 million individuals in Sweden, both anxiety and depressive disorders in childhood were associated with an elevated risk of substance misuse" "Childhood-specific anxiety diagnoses, namely, separation anxiety and childhood social anxiety, were also associated with an increased risk of substance misuse. However, this association was reversed when accountin…	1) used nationwide registers, which rules out reporting biases 2) "use of 2 complementary methods adds to the credibility of our findings" 3) "the twin cohort and register-based data enabled studying the role of comorbid externalizing problems"	1) "although the factor structure and neuropsychiatric subscales of A-TAC are well validated psychometric properties of the mood and anxiety problem scales have not been examined" 2) "did not include all cases of SUDs or internalizing and externalizing disorders" due to available data 3) "maximum age at the end of follow-up was 21 or 29 years" 4) "the timing of substance misuse and internalizing …	Strong
21	2	S. Virtanen, R. Kuja-Halkola, S. Lundstrom, B. M. D'Onofrio, H. Larsson, J. Suvisaari, D. Mataix-Cols, P. Lichtenstein and A. Latvala	2021	Longitudinal Associations of Childhood Internalizing Psychopathology With Substance Misuse: A Register-Based Twin and Sibling Study	Virtanen, S., Kuja-Halkola, R., Lundström, S., D’Onofrio, B. M., Larsson, H., Suvisaari, J., ... & Latvala, A. (2021). Longitudinal Associations of Childhood Internalizing Psychopathology With Substance Misuse: A Register-Based Twin and Sibling Study. Journal of the American Academy of Child & Adolescent Psychiatry, 60(5), 593-603.	(1) The Child and Adolescent Twin Study in Sweden (CATSS), cohort study of all twins born since 1 July 1992 to 1998; linked to (2) National Patient Register (NPR) and (3) the crime register	Age 9 and 12 years	Longitudinal study	Community-based	Cox proportional hazards regression cluster-robust sandwich estimator for standard errors	Anxiety: based on Autism-Tics, AD/HD and other Comorbidities Inventory (A-TAC) questionnaire cut-off score	Questionnaire with established cut off	“Elevated” anxiety	Substance misuse: ICD-9/10 diagnosis of alcohol or drug use disorder or an alcohol/drug-related criminal conviction	Substance	Child	1) age 2) sex 3) attention-deficit/hyperactivity disorder 4) oppositional defiant disorder 5) conduct disorder	Sweden	12408	187 (1.5%) overall; 101 (1.6%) men and 86 (1.4%) women	9-17.2 (median) years	9-12 years	Pre-teen	Median = 17.2 years	Teen	6,387 men; 6,021 women	No information given	Up to an average of 8.2 years	HR (95% CI) = 0.48 (0.22-1.06)	Improved
21	3	S. Virtanen, R. Kuja-Halkola, S. Lundstrom, B. M. D'Onofrio, H. Larsson, J. Suvisaari, D. Mataix-Cols, P. Lichtenstein and A. Latvala	2021	Longitudinal Associations of Childhood Internalizing Psychopathology With Substance Misuse: A Register-Based Twin and Sibling Study	Virtanen, S., Kuja-Halkola, R., Lundström, S., D’Onofrio, B. M., Larsson, H., Suvisaari, J., ... & Latvala, A. (2021). Longitudinal Associations of Childhood Internalizing Psychopathology With Substance Misuse: A Register-Based Twin and Sibling Study. Journal of the American Academy of Child & Adolescent Psychiatry, 60(5), 593-603.	(1) The Child and Adolescent Twin Study in Sweden (CATSS), cohort study of all twins born since 1 July 1992 to 1998; linked to (2) National Patient Register (NPR) and (3) the crime register	Age 9 and 12 years	Longitudinal study	Community-based	Cox proportional hazards regression cluster-robust sandwich estimator for standard errors	Anxiety: based on Autism-Tics, AD/HD and other Comorbidities Inventory (A-TAC) questionnaire cut-off score	Questionnaire with established cut off	“Elevated” anxiety	Substance misuse: ICD-9/10 diagnosis of alcohol or drug use disorder or an alcohol/drug-related criminal conviction	Substance	Child	1) age	Sweden	6387	101 (1.6%) men	9-17.2 (median) years	9-12 years	Pre-teen	Median = 17.2 years	Teen	Men only	No information given	Up to an average of 8.2 years	HR (95% CI) = 1.58 (0.75-3.32)	Worsened
21	4	S. Virtanen, R. Kuja-Halkola, S. Lundstrom, B. M. D'Onofrio, H. Larsson, J. Suvisaari, D. Mataix-Cols, P. Lichtenstein and A. Latvala	2021	Longitudinal Associations of Childhood Internalizing Psychopathology With Substance Misuse: A Register-Based Twin and Sibling Study	Virtanen, S., Kuja-Halkola, R., Lundström, S., D’Onofrio, B. M., Larsson, H., Suvisaari, J., ... & Latvala, A. (2021). Longitudinal Associations of Childhood Internalizing Psychopathology With Substance Misuse: A Register-Based Twin and Sibling Study. Journal of the American Academy of Child & Adolescent Psychiatry, 60(5), 593-603.	(1) The Child and Adolescent Twin Study in Sweden (CATSS), cohort study of all twins born since 1 July 1992 to 1998; linked to (2) National Patient Register (NPR) and (3) the crime register	Age 9 and 12 years	Longitudinal study	Community-based	Cox proportional hazards regression cluster-robust sandwich estimator for standard errors	Anxiety: based on Autism-Tics, AD/HD and other Comorbidities Inventory (A-TAC) questionnaire cut-off score	Questionnaire with established cut off	“Elevated” anxiety	Substance misuse: ICD-9/10 diagnosis of alcohol or drug use disorder or an alcohol/drug-related criminal conviction	Substance	Child	1) age 2) attention-deficit/hyperactivity disorder 3) oppositional defiant disorder 4) conduct disorder	Sweden	6387	101 (1.6%) men	9-17.2 (median) years	9-12 years	Pre-teen	Median = 17.2 years	Teen	Men only	No information given	Up to an average of 8.2 years	HR (95% CI) = 0.60 (0.25-1.42)	Improved
21	5	S. Virtanen, R. Kuja-Halkola, S. Lundstrom, B. M. D'Onofrio, H. Larsson, J. Suvisaari, D. Mataix-Cols, P. Lichtenstein and A. Latvala	2021	Longitudinal Associations of Childhood Internalizing Psychopathology With Substance Misuse: A Register-Based Twin and Sibling Study	Virtanen, S., Kuja-Halkola, R., Lundström, S., D’Onofrio, B. M., Larsson, H., Suvisaari, J., ... & Latvala, A. (2021). Longitudinal Associations of Childhood Internalizing Psychopathology With Substance Misuse: A Register-Based Twin and Sibling Study. Journal of the American Academy of Child & Adolescent Psychiatry, 60(5), 593-603.	(1) The Child and Adolescent Twin Study in Sweden (CATSS), cohort study of all twins born since 1 July 1992 to 1998; linked to (2) National Patient Register (NPR) and (3) the crime register	Age 9 and 12 years	Longitudinal study	Community-based	Cox proportional hazards regression cluster-robust sandwich estimator for standard errors	Anxiety: based on Autism-Tics, AD/HD and other Comorbidities Inventory (A-TAC) questionnaire cut-off score	Questionnaire with established cut off	“Elevated” anxiety	Substance misuse: ICD-9/10 diagnosis of alcohol or drug use disorder or an alcohol/drug-related criminal conviction	Substance	Child	1) age	Sweden	6021	86 (1.4%) women	9-17.2 (median) years	9-12 years	Pre-teen	Median = 17.2 years	Teen	Women only	No information given	Up to an average of 8.2 years	HR (95% CI) = 0.37 (0.05-2.67)	Improved
21	6	S. Virtanen, R. Kuja-Halkola, S. Lundstrom, B. M. D'Onofrio, H. Larsson, J. Suvisaari, D. Mataix-Cols, P. Lichtenstein and A. Latvala	2021	Longitudinal Associations of Childhood Internalizing Psychopathology With Substance Misuse: A Register-Based Twin and Sibling Study	Virtanen, S., Kuja-Halkola, R., Lundström, S., D’Onofrio, B. M., Larsson, H., Suvisaari, J., ... & Latvala, A. (2021). Longitudinal Associations of Childhood Internalizing Psychopathology With Substance Misuse: A Register-Based Twin and Sibling Study. Journal of the American Academy of Child & Adolescent Psychiatry, 60(5), 593-603.	(1) The Child and Adolescent Twin Study in Sweden (CATSS), cohort study of all twins born since 1 July 1992 to 1998; linked to (2) National Patient Register (NPR) and (3) the crime register	Age 9 and 12 years	Longitudinal study	Community-based	Cox proportional hazards regression cluster-robust sandwich estimator for standard errors	Anxiety: based on Autism-Tics, AD/HD and other Comorbidities Inventory (A-TAC) questionnaire cut-off score	Questionnaire with established cut off	“Elevated” anxiety	Substance misuse: ICD-9/10 diagnosis of alcohol or drug use disorder or an alcohol/drug-related criminal conviction	Substance	Child	1) age 2) attention-deficit/hyperactivity disorder 3) oppositional defiant disorder 4) conduct disorder	Sweden	6021	86 (1.4%) women	9-17.2 (median) years	9-12 years	Pre-teen	Median = 17.2 years	Teen	Women only	No information given	Up to an average of 8.2 years	HR (95% CI) = 0.22 (0.03-1.57)	Improved
21	7	S. Virtanen, R. Kuja-Halkola, S. Lundstrom, B. M. D'Onofrio, H. Larsson, J. Suvisaari, D. Mataix-Cols, P. Lichtenstein and A. Latvala	2021	Longitudinal Associations of Childhood Internalizing Psychopathology With Substance Misuse: A Register-Based Twin and Sibling Study	Virtanen, S., Kuja-Halkola, R., Lundström, S., D’Onofrio, B. M., Larsson, H., Suvisaari, J., ... & Latvala, A. (2021). Longitudinal Associations of Childhood Internalizing Psychopathology With Substance Misuse: A Register-Based Twin and Sibling Study. Journal of the American Academy of Child & Adolescent Psychiatry, 60(5), 593-603.	(1) population sample of all individuals born in Sweden in 1984–2000; linked to (2) National Patient Register (NPR) and (3) the crime register	Birth to end of follow-up	Longitudinal study	Community-based	Cox proportional hazards regression cluster-robust sandwich estimator for standard errors	Childhood-specific anxiety diagnosis: based on ICD-9/10 diagnosis of separation anxiety disorder and childhood social anxiety disorder	Diagnosis derived from records or external source	Mixed	Substance misuse: ICD-9/10 diagnosis of alcohol or drug use disorder or an alcohol/drug-related criminal conviction	Substance	Child	1) age 2) sex	Sweden	1768516	412 (0.02%) overall; 231 (0.03%) men and 181 (0.02%) women	Birth to 18.4 (median) years	Birth - 12 years	Pre-teen	Median = 18.4 years	Teen	908,450 men; 860,066 women	No information given	Up to an average of 18.4 years	HR (95% CI) = 1.36 (0.87-2.13)	Worsened
21	8	S. Virtanen, R. Kuja-Halkola, S. Lundstrom, B. M. D'Onofrio, H. Larsson, J. Suvisaari, D. Mataix-Cols, P. Lichtenstein and A. Latvala	2021	Longitudinal Associations of Childhood Internalizing Psychopathology With Substance Misuse: A Register-Based Twin and Sibling Study	Virtanen, S., Kuja-Halkola, R., Lundström, S., D’Onofrio, B. M., Larsson, H., Suvisaari, J., ... & Latvala, A. (2021). Longitudinal Associations of Childhood Internalizing Psychopathology With Substance Misuse: A Register-Based Twin and Sibling Study. Journal of the American Academy of Child & Adolescent Psychiatry, 60(5), 593-603.	(1) population sample of all individuals born in Sweden in 1984–2000; linked to (2) National Patient Register (NPR) and (3) the crime register	Birth to end of follow-up	Longitudinal study	Community-based	Cox proportional hazards regression cluster-robust sandwich estimator for standard errors	Childhood-specific anxiety diagnosis: based on ICD-9/10 diagnosis of separation anxiety disorder and childhood social anxiety disorder	Diagnosis derived from records or external source	Mixed	Substance misuse: ICD-9/10 diagnosis of alcohol or drug use disorder or an alcohol/drug-related criminal conviction	Substance	Child	1) age 2) sex 3) attention-deficit/hyperactivity disorder 4) conduct disorder	Sweden	1768516	412 (0.02%) overall; 231 (0.03%) men and 181 (0.02%) women	Birth to 18.4 (median) years	Birth - 12 years	Pre-teen	Median = 18.4 years	Teen	908,450 men; 860,066 women	No information given	Up to an average of 18.4 years	HR (95% CI) = 0.56 (0.36-0.89)	Improved significantly
21	9	S. Virtanen, R. Kuja-Halkola, S. Lundstrom, B. M. D'Onofrio, H. Larsson, J. Suvisaari, D. Mataix-Cols, P. Lichtenstein and A. Latvala	2021	Longitudinal Associations of Childhood Internalizing Psychopathology With Substance Misuse: A Register-Based Twin and Sibling Study	Virtanen, S., Kuja-Halkola, R., Lundström, S., D’Onofrio, B. M., Larsson, H., Suvisaari, J., ... & Latvala, A. (2021). Longitudinal Associations of Childhood Internalizing Psychopathology With Substance Misuse: A Register-Based Twin and Sibling Study. Journal of the American Academy of Child & Adolescent Psychiatry, 60(5), 593-603.	(1) population sample of all individuals born in Sweden in 1984–2000; linked to (2) National Patient Register (NPR) and (3) the crime register	Birth to end of follow-up	Longitudinal study	Community-based	Cox proportional hazards regression cluster-robust sandwich estimator for standard errors	Childhood-specific anxiety diagnosis: based on ICD-9/10 diagnosis of separation anxiety disorder and childhood social anxiety disorder	Diagnosis derived from records or external source	Mixed	Substance misuse: ICD-9/10 diagnosis of alcohol or drug use disorder or an alcohol/drug-related criminal conviction	Substance	Child	1) age	Sweden	908450	231 (0.03%) men	Birth to 18.4 (median) years	Birth - 12 years	Pre-teen	Median = 18.4 years	Teen	Men only	No information given	Up to an average of 18.4 years	HR (95% CI) = 1.27 (0.72-2.23)	Worsened
21	10	S. Virtanen, R. Kuja-Halkola, S. Lundstrom, B. M. D'Onofrio, H. Larsson, J. Suvisaari, D. Mataix-Cols, P. Lichtenstein and A. Latvala	2021	Longitudinal Associations of Childhood Internalizing Psychopathology With Substance Misuse: A Register-Based Twin and Sibling Study	Virtanen, S., Kuja-Halkola, R., Lundström, S., D’Onofrio, B. M., Larsson, H., Suvisaari, J., ... & Latvala, A. (2021). Longitudinal Associations of Childhood Internalizing Psychopathology With Substance Misuse: A Register-Based Twin and Sibling Study. Journal of the American Academy of Child & Adolescent Psychiatry, 60(5), 593-603.	(1) population sample of all individuals born in Sweden in 1984–2000; linked to (2) National Patient Register (NPR) and (3) the crime register	Birth to end of follow-up	Longitudinal study	Community-based	Cox proportional hazards regression cluster-robust sandwich estimator for standard errors	Childhood-specific anxiety diagnosis: based on ICD-9/10 diagnosis of separation anxiety disorder and childhood social anxiety disorder	Diagnosis derived from records or external source	Mixed	Substance misuse: ICD-9/10 diagnosis of alcohol or drug use disorder or an alcohol/drug-related criminal conviction	Substance	Child	1) age 2) attention-deficit/hyperactivity disorder 3) conduct disorder	Sweden	908450	231 (0.03%) men	Birth to 18.4 (median) years	Birth - 12 years	Pre-teen	Median = 18.4 years	Teen	Men only	No information given	Up to an average of 18.4 years	HR (95% CI) = 0.51 (0.29-0.90)	Improved significantly
21	11	S. Virtanen, R. Kuja-Halkola, S. Lundstrom, B. M. D'Onofrio, H. Larsson, J. Suvisaari, D. Mataix-Cols, P. Lichtenstein and A. Latvala	2021	Longitudinal Associations of Childhood Internalizing Psychopathology With Substance Misuse: A Register-Based Twin and Sibling Study	Virtanen, S., Kuja-Halkola, R., Lundström, S., D’Onofrio, B. M., Larsson, H., Suvisaari, J., ... & Latvala, A. (2021). Longitudinal Associations of Childhood Internalizing Psychopathology With Substance Misuse: A Register-Based Twin and Sibling Study. Journal of the American Academy of Child & Adolescent Psychiatry, 60(5), 593-603.	(1) population sample of all individuals born in Sweden in 1984–2000; linked to (2) National Patient Register (NPR) and (3) the crime register	Birth to end of follow-up	Longitudinal study	Community-based	Cox proportional hazards regression cluster-robust sandwich estimator for standard errors	Childhood-specific anxiety diagnosis: based on ICD-9/10 diagnosis of separation anxiety disorder and childhood social anxiety disorder	Diagnosis derived from records or external source	Mixed	Substance misuse: ICD-9/10 diagnosis of alcohol or drug use disorder or an alcohol/drug-related criminal conviction	Substance	Child	1) age	Sweden	860066	181 (0.02%) women	Birth to 18.4 (median) years	Birth - 12 years	Pre-teen	Median = 18.4 years	Teen	Women only	No information given	Up to an average of 18.4 years	HR (95% CI) = 1.55 (0.74-3.26)	Worsened
21	12	S. Virtanen, R. Kuja-Halkola, S. Lundstrom, B. M. D'Onofrio, H. Larsson, J. Suvisaari, D. Mataix-Cols, P. Lichtenstein and A. Latvala	2021	Longitudinal Associations of Childhood Internalizing Psychopathology With Substance Misuse: A Register-Based Twin and Sibling Study	Virtanen, S., Kuja-Halkola, R., Lundström, S., D’Onofrio, B. M., Larsson, H., Suvisaari, J., ... & Latvala, A. (2021). Longitudinal Associations of Childhood Internalizing Psychopathology With Substance Misuse: A Register-Based Twin and Sibling Study. Journal of the American Academy of Child & Adolescent Psychiatry, 60(5), 593-603.	(1) population sample of all individuals born in Sweden in 1984–2000; linked to (2) National Patient Register (NPR) and (3) the crime register	Birth to end of follow-up	Longitudinal study	Community-based	Cox proportional hazards regression cluster-robust sandwich estimator for standard errors	Childhood-specific anxiety diagnosis: based on ICD-9/10 diagnosis of separation anxiety disorder and childhood social anxiety disorder	Diagnosis derived from records or external source	Mixed	Substance misuse: ICD-9/10 diagnosis of alcohol or drug use disorder or an alcohol/drug-related criminal conviction	Substance	Child	1) age 2) attention-deficit/hyperactivity disorder 3) conduct disorder	Sweden	860066	181 (0.02%) women	Birth to 18.4 (median) years	Birth - 12 years	Pre-teen	Median = 18.4 years	Teen	Women only	No information given	Up to an average of 18.4 years	HR (95% CI) = 0.69 (0.33-1.45)	Improved
21	13	S. Virtanen, R. Kuja-Halkola, S. Lundstrom, B. M. D'Onofrio, H. Larsson, J. Suvisaari, D. Mataix-Cols, P. Lichtenstein and A. Latvala	2021	Longitudinal Associations of Childhood Internalizing Psychopathology With Substance Misuse: A Register-Based Twin and Sibling Study	Virtanen, S., Kuja-Halkola, R., Lundström, S., D’Onofrio, B. M., Larsson, H., Suvisaari, J., ... & Latvala, A. (2021). Longitudinal Associations of Childhood Internalizing Psychopathology With Substance Misuse: A Register-Based Twin and Sibling Study. Journal of the American Academy of Child & Adolescent Psychiatry, 60(5), 593-603.	(1) population sample of all individuals born in Sweden in 1984–2000; linked to (2) National Patient Register (NPR) and (3) the crime register	Birth to end of follow-up	Longitudinal study	Community-based	Cox proportional hazards regression cluster-robust sandwich estimator for standard errors	Anxiety disorder: based on ICD-9/10 diagnosis	Diagnosis derived from records or external source	(ICD code) Any anxiety disorder	Substance misuse: ICD-9/10 diagnosis of alcohol or drug use disorder or an alcohol/drug-related criminal conviction	Substance	Child	1) age 2) sex	Sweden	1768516	412 (0.02%) overall; 231 (0.03%) men and 181 (0.02%) women	Birth to 18.4 (median) years	Birth - 12 years	Pre-teen	Median = 18.4 years	Teen	908,450 men; 860,066 women	No information given	Up to an average of 18.4 years	HR (95% CI) = 1.52 (1.35-1.73)	Worsened significantly
21	14	S. Virtanen, R. Kuja-Halkola, S. Lundstrom, B. M. D'Onofrio, H. Larsson, J. Suvisaari, D. Mataix-Cols, P. Lichtenstein and A. Latvala	2021	Longitudinal Associations of Childhood Internalizing Psychopathology With Substance Misuse: A Register-Based Twin and Sibling Study	Virtanen, S., Kuja-Halkola, R., Lundström, S., D’Onofrio, B. M., Larsson, H., Suvisaari, J., ... & Latvala, A. (2021). Longitudinal Associations of Childhood Internalizing Psychopathology With Substance Misuse: A Register-Based Twin and Sibling Study. Journal of the American Academy of Child & Adolescent Psychiatry, 60(5), 593-603.	(1) population sample of all individuals born in Sweden in 1984–2000; linked to (2) National Patient Register (NPR) and (3) the crime register	Birth to end of follow-up	Longitudinal study	Community-based	Cox proportional hazards regression cluster-robust sandwich estimator for standard errors	Anxiety disorder: based on ICD-9/10 diagnosis	Diagnosis derived from records or external source	(ICD code) Any anxiety disorder	Substance misuse: ICD-9/10 diagnosis of alcohol or drug use disorder or an alcohol/drug-related criminal conviction	Substance	Child	1) age 2) sex 3) attention-deficit/hyperactivity disorder 4) conduct disorder	Sweden	1768516	412 (0.02%) overall; 231 (0.03%) men and 181 (0.02%) women	Birth to 18.4 (median) years	Birth - 12 years	Pre-teen	Median = 18.4 years	Teen	908,450 men; 860,066 women	No information given	Up to an average of 18.4 years	HR (95% CI) = 0.99 (0.88-1.12)	Improved
21	15	S. Virtanen, R. Kuja-Halkola, S. Lundstrom, B. M. D'Onofrio, H. Larsson, J. Suvisaari, D. Mataix-Cols, P. Lichtenstein and A. Latvala	2021	Longitudinal Associations of Childhood Internalizing Psychopathology With Substance Misuse: A Register-Based Twin and Sibling Study	Virtanen, S., Kuja-Halkola, R., Lundström, S., D’Onofrio, B. M., Larsson, H., Suvisaari, J., ... & Latvala, A. (2021). Longitudinal Associations of Childhood Internalizing Psychopathology With Substance Misuse: A Register-Based Twin and Sibling Study. Journal of the American Academy of Child & Adolescent Psychiatry, 60(5), 593-603.	(1) population sample of all individuals born in Sweden in 1984–2000; linked to (2) National Patient Register (NPR) and (3) the crime register	Birth to end of follow-up	Longitudinal study	Community-based	Cox proportional hazards regression cluster-robust sandwich estimator for standard errors	Anxiety disorder: based on ICD-9/10 diagnosis	Diagnosis derived from records or external source	(ICD code) Any anxiety disorder	Substance misuse: ICD-9/10 diagnosis of alcohol or drug use disorder or an alcohol/drug-related criminal conviction	Substance	Child	1) age	Sweden	908450	231 (0.03%) men	Birth to 18.4 (median) years	Birth - 12 years	Pre-teen	Median = 18.4 years	Teen	Men only	No information given	Up to an average of 18.4 years	HR (95% CI) = 1.34 (1.12-1.59)	Worsened significantly
21	16	S. Virtanen, R. Kuja-Halkola, S. Lundstrom, B. M. D'Onofrio, H. Larsson, J. Suvisaari, D. Mataix-Cols, P. Lichtenstein and A. Latvala	2021	Longitudinal Associations of Childhood Internalizing Psychopathology With Substance Misuse: A Register-Based Twin and Sibling Study	Virtanen, S., Kuja-Halkola, R., Lundström, S., D’Onofrio, B. M., Larsson, H., Suvisaari, J., ... & Latvala, A. (2021). Longitudinal Associations of Childhood Internalizing Psychopathology With Substance Misuse: A Register-Based Twin and Sibling Study. Journal of the American Academy of Child & Adolescent Psychiatry, 60(5), 593-603.	(1) population sample of all individuals born in Sweden in 1984–2000; linked to (2) National Patient Register (NPR) and (3) the crime register	Birth to end of follow-up	Longitudinal study	Community-based	Cox proportional hazards regression cluster-robust sandwich estimator for standard errors	Anxiety disorder: based on ICD-9/10 diagnosis	Diagnosis derived from records or external source	(ICD code) Any anxiety disorder	Substance misuse: ICD-9/10 diagnosis of alcohol or drug use disorder or an alcohol/drug-related criminal conviction	Substance	Child	1) age 2) attention-deficit/hyperactivity disorder 3) conduct disorder	Sweden	908450	231 (0.03%) men	Birth to 18.4 (median) years	Birth - 12 years	Pre-teen	Median = 18.4 years	Teen	Men only	No information given	Up to an average of 18.4 years	HR (95% CI) = 0.80 (0.67-0.96)	Improved significantly
21	17	S. Virtanen, R. Kuja-Halkola, S. Lundstrom, B. M. D'Onofrio, H. Larsson, J. Suvisaari, D. Mataix-Cols, P. Lichtenstein and A. Latvala	2021	Longitudinal Associations of Childhood Internalizing Psychopathology With Substance Misuse: A Register-Based Twin and Sibling Study	Virtanen, S., Kuja-Halkola, R., Lundström, S., D’Onofrio, B. M., Larsson, H., Suvisaari, J., ... & Latvala, A. (2021). Longitudinal Associations of Childhood Internalizing Psychopathology With Substance Misuse: A Register-Based Twin and Sibling Study. Journal of the American Academy of Child & Adolescent Psychiatry, 60(5), 593-603.	(1) population sample of all individuals born in Sweden in 1984–2000; linked to (2) National Patient Register (NPR) and (3) the crime register	Birth to end of follow-up	Longitudinal study	Community-based	Cox proportional hazards regression cluster-robust sandwich estimator for standard errors	Anxiety disorder: based on ICD-9/10 diagnosis	Diagnosis derived from records or external source	(ICD code) Any anxiety disorder	Substance misuse: ICD-9/10 diagnosis of alcohol or drug use disorder or an alcohol/drug-related criminal conviction	Substance	Child	1) age	Sweden	860066	181 (0.02%) women	Birth to 18.4 (median) years	Birth - 12 years	Pre-teen	Median = 18.4 years	Teen	Women only	No information given	Up to an average of 18.4 years	HR (95% CI) = 1.77 (1.49-2.11)	Worsened significantly
21	18	S. Virtanen, R. Kuja-Halkola, S. Lundstrom, B. M. D'Onofrio, H. Larsson, J. Suvisaari, D. Mataix-Cols, P. Lichtenstein and A. Latvala	2021	Longitudinal Associations of Childhood Internalizing Psychopathology With Substance Misuse: A Register-Based Twin and Sibling Study	Virtanen, S., Kuja-Halkola, R., Lundström, S., D’Onofrio, B. M., Larsson, H., Suvisaari, J., ... & Latvala, A. (2021). Longitudinal Associations of Childhood Internalizing Psychopathology With Substance Misuse: A Register-Based Twin and Sibling Study. Journal of the American Academy of Child & Adolescent Psychiatry, 60(5), 593-603.	(1) population sample of all individuals born in Sweden in 1984–2000; linked to (2) National Patient Register (NPR) and (3) the crime register	Birth to end of follow-up	Longitudinal study	Community-based	Cox proportional hazards regression cluster-robust sandwich estimator for standard errors	Anxiety disorder: based on ICD-9/10 diagnosis	Diagnosis derived from records or external source	(ICD code) Any anxiety disorder	Substance misuse: ICD-9/10 diagnosis of alcohol or drug use disorder or an alcohol/drug-related criminal conviction	Substance	Child	1) age 2) attention-deficit/hyperactivity disorder 3) conduct disorder	Sweden	860066	181 (0.02%) women	Birth to 18.4 (median) years	Birth - 12 years	Pre-teen	Median = 18.4 years	Teen	Women only	No information given	Up to an average of 18.4 years	HR (95% CI) = 1.29 (1.08-1.54)	Worsened significantly
22	1	G. S. Ginsburg, E. M. Becker-Haimes, C. Keeton, P. C. Kendall, S. Iyengar, D. Sakolsky, A. M. Albano, T. Peris, S. N. Compton and J. Piacentini	2018	Results From the Child/Adolescent Anxiety Multimodal Extended Long-Term Study (CAMELS): Primary Anxiety Outcomes	Ginsburg, G. S., Becker-Haimes, E. M., Keeton, C., Kendall, P. C., Iyengar, S., Sakolsky, D., ... & Piacentini, J. (2018). Results from the child/adolescent anxiety multimodal extended long-term study (CAMELS): primary anxiety outcomes. Journal of the American Academy of Child & Adolescent Psychiatry, 57(7), 471-480.	Child/Adolescent Anxiety Multimodal Extended Long-Term Study (CAMELS) of children with anxiety disorders	Baseline age 7-17 years, assessed annually with data collected over 4 consecutive years	RCT (only extracting information on impact of baseline anxiety diagnosis)	Community-based	Multinomial regression analyses	Separation anxiety diagnosis: based on the Anxiety Disorders Interview Schedule for DSMIV (ADIS)	Diagnostic interview/assessment	Separation Anxiety Disorder	Remission group (i.e. youth without any anxiety diagnosis at any follow-up visit) versus chronic group (i.e. youth with any anxiety diagnosis at every follow-up visit)	Anxiety	Child	1) baseline anxiety severity CGI-S (Clinical Global Impression Severity Scale) 2) treatment site 3) years since Child/Adolescent Anxiety Multimodal Study (CAMS) randomization 4) supplemental service use over the follow-up period	USA	224	All participants diagnosed with at least one of separation anxiety, generalised anxiety or social phobia	7-17 years + (average) 6.51 years	7-17 years	Teen	7-17 years + (average) 6.51 years	Adult	55.2 female, assume others are male	18.5% minority	Average = 6.51 years (SD = 1.65)	OR = 0.99 (95% CI = 0.44-2.26; p=0.98)	Worsened	"youth with social anxiety disorder at baseline (not only as primary anxiety disorder) were less likely to be in stable remission"	1) "rarely obtained multiyear prospective data on the long-term outcomes for a large sample of youth with anxiety disorders"	1) "Results from this naturalistic follow-up may be confounded by numerous threats to internal validity (eg, maturation, history effects), and causal relations cannot be claimed" 2) "The unique characteristics of the sample restricts to whom results can be generalized" 3) "retention rate of original participants of the CAMS was only 65%"	Strong
22	2	G. S. Ginsburg, E. M. Becker-Haimes, C. Keeton, P. C. Kendall, S. Iyengar, D. Sakolsky, A. M. Albano, T. Peris, S. N. Compton and J. Piacentini	2018	Results From the Child/Adolescent Anxiety Multimodal Extended Long-Term Study (CAMELS): Primary Anxiety Outcomes	Ginsburg, G. S., Becker-Haimes, E. M., Keeton, C., Kendall, P. C., Iyengar, S., Sakolsky, D., ... & Piacentini, J. (2018). Results from the child/adolescent anxiety multimodal extended long-term study (CAMELS): primary anxiety outcomes. Journal of the American Academy of Child & Adolescent Psychiatry, 57(7), 471-480.	Child/Adolescent Anxiety Multimodal Extended Long-Term Study (CAMELS) of children with anxiety disorders	Baseline age 7-17 years, assessed annually with data collected over 4 consecutive years	RCT (only extracting information on impact of baseline anxiety diagnosis)	Community-based	Multinomial regression analyses	Social phobia: based on the Anxiety Disorders Interview Schedule for DSMIV (ADIS)	Diagnostic interview/assessment	Social Phobia/Anxiety Disorder	Remission group (i.e. youth without any anxiety diagnosis at any follow-up visit) versus chronic group (i.e. youth with any anxiety diagnosis at every follow-up visit)	Anxiety	Child	1) baseline anxiety severity CGI-S (Clinical Global Impression Severity Scale) 2) treatment site 3) years since Child/Adolescent Anxiety Multimodal Study (CAMS) randomization 4) supplemental service use over the follow-up period	USA	224	All participants diagnosed with at least one of separation anxiety, generalised anxiety or social phobia	7-17 years + (average) 6.51 years	7-17 years	Teen	7-17 years + (average) 6.51 years	Adult	55.2 female, assume others are male	18.5% minority	Average = 6.51 years (SD = 1.65)	OR = 0.36 (95% CI = 0.13-0.96; p=0.04)	Worsened significantly
22	3	G. S. Ginsburg, E. M. Becker-Haimes, C. Keeton, P. C. Kendall, S. Iyengar, D. Sakolsky, A. M. Albano, T. Peris, S. N. Compton and J. Piacentini	2018	Results From the Child/Adolescent Anxiety Multimodal Extended Long-Term Study (CAMELS): Primary Anxiety Outcomes	Ginsburg, G. S., Becker-Haimes, E. M., Keeton, C., Kendall, P. C., Iyengar, S., Sakolsky, D., ... & Piacentini, J. (2018). Results from the child/adolescent anxiety multimodal extended long-term study (CAMELS): primary anxiety outcomes. Journal of the American Academy of Child & Adolescent Psychiatry, 57(7), 471-480.	Child/Adolescent Anxiety Multimodal Extended Long-Term Study (CAMELS) of children with anxiety disorders	Baseline age 7-17 years, assessed annually with data collected over 4 consecutive years	RCT (only extracting information on impact of baseline anxiety diagnosis)	Community-based	Multinomial regression analyses	Generalised anxiety disorder: based on the Anxiety Disorders Interview Schedule for DSMIV (ADIS)	Diagnostic interview/assessment	Generalised Anxiety Disorder	Remission group (i.e. youth without any anxiety diagnosis at any follow-up visit) versus chronic group (i.e. youth with any anxiety diagnosis at every follow-up visit)	Anxiety	Child	1) baseline anxiety severity CGI-S (Clinical Global Impression Severity Scale) 2) treatment site 3) years since Child/Adolescent Anxiety Multimodal Study (CAMS) randomization 4) supplemental service use over the follow-up period	USA	224	All participants diagnosed with at least one of separation anxiety, generalised anxiety or social phobia	7-17 years + (average) 6.51 years	7-17 years	Teen	7-17 years + (average) 6.51 years	Adult	55.2 female, assume others are male	18.5% minority	Average = 6.51 years (SD = 1.65)	OR = 1.61 (95% CI = 0.54-4.76; p=0.39)	Improved
22	4	G. S. Ginsburg, E. M. Becker-Haimes, C. Keeton, P. C. Kendall, S. Iyengar, D. Sakolsky, A. M. Albano, T. Peris, S. N. Compton and J. Piacentini	2018	Results From the Child/Adolescent Anxiety Multimodal Extended Long-Term Study (CAMELS): Primary Anxiety Outcomes	Ginsburg, G. S., Becker-Haimes, E. M., Keeton, C., Kendall, P. C., Iyengar, S., Sakolsky, D., ... & Piacentini, J. (2018). Results from the child/adolescent anxiety multimodal extended long-term study (CAMELS): primary anxiety outcomes. Journal of the American Academy of Child & Adolescent Psychiatry, 57(7), 471-480.	Child/Adolescent Anxiety Multimodal Extended Long-Term Study (CAMELS) of children with anxiety disorders	Baseline age 7-17 years, assessed annually with data collected over 4 consecutive years	RCT (only extracting information on impact of baseline anxiety diagnosis)	Community-based	Multinomial regression analyses	Separation anxiety diagnosis: based on the Anxiety Disorders Interview Schedule for DSMIV (ADIS)	Diagnostic interview/assessment	Separation Anxiety Disorder	Remission group (i.e. youth without any anxiety diagnosis at any follow-up visit) relapse group (i.e. youth without anxiety diagnosis at one follow-up, who then had a diagnosis later on)	Anxiety	Child	1) baseline anxiety severity CGI-S (Clinical Global Impression Severity Scale) 2) treatment site 3) years since Child/Adolescent Anxiety Multimodal Study (CAMS) randomization 4) supplemental service use over the follow-up period	USA	224	All participants diagnosed with at least one of separation anxiety, generalised anxiety or social phobia	7-17 years + (average) 6.51 years	7-17 years	Teen	7-17 years + (average) 6.51 years	Adult	55.2 female, assume others are male	18.5% minority	Average = 6.51 years (SD = 1.65)	OR = 0.58 (95% CI = 0.28-1.19; p=0.14)	Worsened
22	5	G. S. Ginsburg, E. M. Becker-Haimes, C. Keeton, P. C. Kendall, S. Iyengar, D. Sakolsky, A. M. Albano, T. Peris, S. N. Compton and J. Piacentini	2018	Results From the Child/Adolescent Anxiety Multimodal Extended Long-Term Study (CAMELS): Primary Anxiety Outcomes	Ginsburg, G. S., Becker-Haimes, E. M., Keeton, C., Kendall, P. C., Iyengar, S., Sakolsky, D., ... & Piacentini, J. (2018). Results from the child/adolescent anxiety multimodal extended long-term study (CAMELS): primary anxiety outcomes. Journal of the American Academy of Child & Adolescent Psychiatry, 57(7), 471-480.	Child/Adolescent Anxiety Multimodal Extended Long-Term Study (CAMELS) of children with anxiety disorders	Baseline age 7-17 years, assessed annually with data collected over 4 consecutive years	RCT (only extracting information on impact of baseline anxiety diagnosis)	Community-based	Multinomial regression analyses	Social phobia: based on the Anxiety Disorders Interview Schedule for DSMIV (ADIS)	Diagnostic interview/assessment	Social Phobia/Anxiety Disorder	Remission group (i.e. youth without any anxiety diagnosis at any follow-up visit) relapse group (i.e. youth without anxiety diagnosis at one follow-up, who then had a diagnosis later on)	Anxiety	Child	1) baseline anxiety severity CGI-S (Clinical Global Impression Severity Scale) 2) treatment site 3) years since Child/Adolescent Anxiety Multimodal Study (CAMS) randomization 4) supplemental service use over the follow-up period	USA	224	All participants diagnosed with at least one of separation anxiety, generalised anxiety or social phobia	7-17 years + (average) 6.51 years	7-17 years	Teen	7-17 years + (average) 6.51 years	Adult	55.2 female, assume others are male	18.5% minority	Average = 6.51 years (SD = 1.65)	OR = 0.39 (95% CI = 0.17-0.88; p=0.02)	Worsened significantly
22	6	G. S. Ginsburg, E. M. Becker-Haimes, C. Keeton, P. C. Kendall, S. Iyengar, D. Sakolsky, A. M. Albano, T. Peris, S. N. Compton and J. Piacentini	2018	Results From the Child/Adolescent Anxiety Multimodal Extended Long-Term Study (CAMELS): Primary Anxiety Outcomes	Ginsburg, G. S., Becker-Haimes, E. M., Keeton, C., Kendall, P. C., Iyengar, S., Sakolsky, D., ... & Piacentini, J. (2018). Results from the child/adolescent anxiety multimodal extended long-term study (CAMELS): primary anxiety outcomes. Journal of the American Academy of Child & Adolescent Psychiatry, 57(7), 471-480.	Child/Adolescent Anxiety Multimodal Extended Long-Term Study (CAMELS) of children with anxiety disorders	Baseline age 7-17 years, assessed annually with data collected over 4 consecutive years	RCT (only extracting information on impact of baseline anxiety diagnosis)	Community-based	Multinomial regression analyses	Generalised anxiety disorder: based on the Anxiety Disorders Interview Schedule for DSMIV (ADIS)	Diagnostic interview/assessment	Generalised Anxiety Disorder	Remission group (i.e. youth without any anxiety diagnosis at any follow-up visit) relapse group (i.e. youth without anxiety diagnosis at one follow-up, who then had a diagnosis later on)	Anxiety	Child	1) baseline anxiety severity CGI-S (Clinical Global Impression Severity Scale) 2) treatment site 3) years since Child/Adolescent Anxiety Multimodal Study (CAMS) randomization 4) supplemental service use over the follow-up period	USA	224	All participants diagnosed with at least one of separation anxiety, generalised anxiety or social phobia	7-17 years + (average) 6.51 years	7-17 years	Teen	7-17 years + (average) 6.51 years	Adult	55.2 female, assume others are male	18.5% minority	Average = 6.51 years (SD = 1.65)	OR = 0.99 (95% CI = 0.38-2.66; p=0.99)	Worsened
23	1	A. C. Belden, M. S. Gaffrey and J. L. Luby	2012	Relational aggression in children with preschool-onset psychiatric disorders	Belden, A. C., Gaffrey, M. S., & Luby, J. L. (2012). Relational aggression in children with preschool-onset psychiatric disorders. Journal of the American Academy of Child & Adolescent Psychiatry, 51(9), 889-901.	Validation of Preschool Depressive Syndromes (PDS) study to examine the course of preschool-onset disorders	Recruitment between May 2003 and March 2005	Longitudinal study	Community-based	Multinomial logistic regression	Anxiety disorder: based on the Preschool Age Psychiatric Assessment (PAPA) DSM-IV diagnosis	Diagnostic interview/assessment	(DSM-IV) Any anxiety disorder	Aggressive-Victim (i.e. perpetrators of relational aggression AND victims of such behaviour) vs Non-Aggression/Non-Victim based on the MacArthur Health and Behavior Questionnaire-Teacher Version (HBQ-T 1.0)	Relationships	Child	No controls in this analysis	No information given	121	0.11	3.0-5.11 years + 2 years follow-up	3.0-5.11 years	Pre-teen	3.0-5.11 years + 2 years follow-up	Pre-teen	52% female; 48 % male	29% black; 58% white; 12% other	2 years	OR = 4 (95% CI: 1.20-13.06; p<0.05)	Worsened significantly	"children diagnosed with PO anxiety and/or depressive disorders were no more likely than healthy preschoolers to be involved in relational aggression as aggressors or victims during preschool or at school age. However, this same group of children (with PO anxiety and/or depressive disorders) were more than six times as likely to be classified aggressive-victims at school age compared to healthy p…		1) "HBQ-T has no standardized cut-points for determining children’s involvement in relational aggression as either perpetrator or victim" 2) "high rates of psychiatric disorder comorbidity in the present sample" 3) small sample size 4) "children’s DSM-IV diagnostic group status (based on primary caregiver reports) as well as their aggressor/victim status (based on teacher report) was measured usi…	Moderate
23	2	A. C. Belden, M. S. Gaffrey and J. L. Luby	2012	Relational aggression in children with preschool-onset psychiatric disorders	Belden, A. C., Gaffrey, M. S., & Luby, J. L. (2012). Relational aggression in children with preschool-onset psychiatric disorders. Journal of the American Academy of Child & Adolescent Psychiatry, 51(9), 889-901.	Validation of Preschool Depressive Syndromes (PDS) study to examine the course of preschool-onset disorders	Recruitment between May 2003 and March 2005	Longitudinal study	Community-based	Multinomial logistic regression	Anxiety disorder: based on the Preschool Age Psychiatric Assessment (PAPA) DSM-IV diagnosis	Diagnostic interview/assessment	(DSM-IV) Any anxiety disorder	Aggressive-Victim (i.e. perpetrators of relational aggression AND victims of such behaviour) vs Non-Aggression/Non-Victim based on the MacArthur Health and Behavior Questionnaire-Teacher Version (HBQ-T 1.0)	Relationships	Child	1) school-age (i.e. follow-up) psychiatric disorder severity and functional impairment 2) mean aggression and victim scores at preschool (i.e. baseline)	No information given	121	0.11	3.0-5.11 years + 2 years follow-up	3.0-5.11 years	Pre-teen	3.0-5.11 years + 2 years follow-up	Pre-teen	52% female; 48 % male	29% black; 58% white; 12% other	2 years	OR = 9 (95% CI: 1.49-57.06; p<0.01)	Worsened significantly
24	1	H. Chen, P. Cohen, S. Kasen, J. G. Johnson, K. Berenson and K. Gordon	2006	Impact of adolescent mental disorders and physical illnesses on quality of life 17 years later	Chen, H., Cohen, P., Kasen, S., Johnson, J. G., Berenson, K., & Gordon, K. (2006). Impact of adolescent mental disorders and physical illnesses on quality of life 17 years later. Archives of pediatrics & adolescent medicine, 160(1), 93-99.	The Children in the Community Study	Cohort selected in 1975 and followed up regularly; mental health measured in 1985-86, outcomes in 2001-04	Prospective longitudinal study	Community-based	Linear regression	Anxiety disorder: based on the parent and youth versions of the Diagnostic Interview Schedule for Children DSM-III-R diagnosis	Diagnostic interview/assessment	(DSM-III) Any anxiety disorder	Young Adult Quality of Life (YAQOL) Physical Health Dimension: scored form 0 (worst) - 100 (best)	Health	Child	1) race 2) sex 3) age 4) family SES 5) earned income 6) marital status 7) education	Upstate New York, USA	608	62 (10.2%)	16-33 years	16.0 ± 2.8 years	Teen	33.0 ± 2.8 years	Adult	54.8% female, all others assumed male	91.3% white, and 8.7% black	17 years	β (mean difference) = -6.4 (p<0.01)	Worsened significantly	"mental disorders during adolescence may be more strongly associated with reduced QOL during adulthood than are adolescent physical illnesses"		1) results may not be applicable to US population 2) 18.9% of this sample was lost at outcome, i.e. age 33 years	Strong
24	2	H. Chen, P. Cohen, S. Kasen, J. G. Johnson, K. Berenson and K. Gordon	2006	Impact of adolescent mental disorders and physical illnesses on quality of life 17 years later	Chen, H., Cohen, P., Kasen, S., Johnson, J. G., Berenson, K., & Gordon, K. (2006). Impact of adolescent mental disorders and physical illnesses on quality of life 17 years later. Archives of pediatrics & adolescent medicine, 160(1), 93-99.	The Children in the Community Study	Cohort selected in 1975 and followed up regularly; mental health measured in 1985-86, outcomes in 2001-04	Prospective longitudinal study	Community-based	Linear regression	Anxiety disorder: based on the parent and youth versions of the Diagnostic Interview Schedule for Children DSM-III-R diagnosis	Diagnostic interview/assessment	(DSM-III) Any anxiety disorder	Young Adult Quality of Life (YAQOL) Social Relationships Dimension: scored form 0 (worst) - 100 (best)	Relationships	Child	1) race 2) sex 3) age 4) family SES 5) earned income 6) marital status 7) education	Upstate New York, USA	608	62 (10.2%)	16-33 years	16.0 ± 2.8 years	Teen	33.0 ± 2.8 years	Adult	54.8% female, all others assumed male	91.3% white, and 8.7% black	17 years	β (mean difference) = -4.7 (p<0.01)	Worsened significantly
24	3	H. Chen, P. Cohen, S. Kasen, J. G. Johnson, K. Berenson and K. Gordon	2006	Impact of adolescent mental disorders and physical illnesses on quality of life 17 years later	Chen, H., Cohen, P., Kasen, S., Johnson, J. G., Berenson, K., & Gordon, K. (2006). Impact of adolescent mental disorders and physical illnesses on quality of life 17 years later. Archives of pediatrics & adolescent medicine, 160(1), 93-99.	The Children in the Community Study	Cohort selected in 1975 and followed up regularly; mental health measured in 1985-86, outcomes in 2001-04	Prospective longitudinal study	Community-based	Linear regression	Anxiety disorder: based on the parent and youth versions of the Diagnostic Interview Schedule for Children DSM-III-R diagnosis	Diagnostic interview/assessment	(DSM-III) Any anxiety disorder	Young Adult Quality of Life (YAQOL) Psychological Well-being Dimension: scored form 0 (worst) - 100 (best)	Other psychology	Child	1) race 2) sex 3) age 4) family SES 5) earned income 6) marital status 7) education	Upstate New York, USA	608	62 (10.2%)	16-33 years	16.0 ± 2.8 years	Teen	33.0 ± 2.8 years	Adult	54.8% female, all others assumed male	91.3% white, and 8.7% black	17 years	β (mean difference) = -2.9 (p>0.05)	Worsened
24	4	H. Chen, P. Cohen, S. Kasen, J. G. Johnson, K. Berenson and K. Gordon	2006	Impact of adolescent mental disorders and physical illnesses on quality of life 17 years later	Chen, H., Cohen, P., Kasen, S., Johnson, J. G., Berenson, K., & Gordon, K. (2006). Impact of adolescent mental disorders and physical illnesses on quality of life 17 years later. Archives of pediatrics & adolescent medicine, 160(1), 93-99.	The Children in the Community Study	Cohort selected in 1975 and followed up regularly; mental health measured in 1985-86, outcomes in 2001-04	Prospective longitudinal study	Community-based	Linear regression	Anxiety disorder: based on the parent and youth versions of the Diagnostic Interview Schedule for Children DSM-III-R diagnosis	Diagnostic interview/assessment	(DSM-III) Any anxiety disorder	Young Adult Quality of Life (YAQOL) Role Function Dimension: scored form 0 (worst) - 100 (best)	Miscellaneous	Child	1) race 2) sex 3) age 4) family SES 5) earned income 6) marital status 7) education	Upstate New York, USA	608	62 (10.2%)	16-33 years	16.0 ± 2.8 years	Teen	33.0 ± 2.8 years	Adult	54.8% female, all others assumed male	91.3% white, and 8.7% black	17 years	β (mean difference) = -1.3 (p>0.05)	Worsened
24	5	H. Chen, P. Cohen, S. Kasen, J. G. Johnson, K. Berenson and K. Gordon	2006	Impact of adolescent mental disorders and physical illnesses on quality of life 17 years later	Chen, H., Cohen, P., Kasen, S., Johnson, J. G., Berenson, K., & Gordon, K. (2006). Impact of adolescent mental disorders and physical illnesses on quality of life 17 years later. Archives of pediatrics & adolescent medicine, 160(1), 93-99.	The Children in the Community Study	Cohort selected in 1975 and followed up regularly; mental health measured in 1985-86, outcomes in 2001-04	Prospective longitudinal study	Community-based	Linear regression	Anxiety disorder: based on the parent and youth versions of the Diagnostic Interview Schedule for Children DSM-III-R diagnosis	Diagnostic interview/assessment	(DSM-III) Any anxiety disorder	Young Adult Quality of Life (YAQOL) Environmental Context Dimension: scored form 0 (worst) - 100 (best)	Miscellaneous	Child	1) race 2) sex 3) age 4) family SES 5) earned income 6) marital status 7) education	Upstate New York, USA	608	62 (10.2%)	16-33 years	16.0 ± 2.8 years	Teen	33.0 ± 2.8 years	Adult	54.8% female, all others assumed male	91.3% white, and 8.7% black	17 years	β (mean difference) = -2.1 (p>0.05)	Worsened
25	1	Wittchen, H. U., Fröhlich, C., Behrendt, S., Günther, A., Rehm, J., Zimmermann, P., ... & Perkonigg, A.	2007	Cannabis use and cannabis use disorders and their relationship to mental disorders: a 10-year prospective-longitudinal community study in adolescents	Wittchen, H. U., Fröhlich, C., Behrendt, S., Günther, A., Rehm, J., Zimmermann, P., ... & Perkonigg, A. (2007). Cannabis use and cannabis use disorders and their relationship to mental disorders: a 10-year prospective-longitudinal community study in adolescents. Drug and alcohol dependence, 88, S60-S70.	Early Developmental Stages of Psychopathology (EDSP) study	Baseline in 1995, follow-up 1.5, 4 and 10 years later	Longitudinal study	Community-based	Logistic regression	Anxiety disorder: based on the Munich-Composite International Diagnostic Interview (DIA-X/M-CIDI) DSM-IV diagnosis	Diagnostic interview/assessment	(DSM-IV) Any anxiety disorder	Cannabis use: based on the M-CIDI substance use modules	Substance	Child	1) gender	Munich, Germany	1310	Weighted % = 22.83	14-27 years	14-17 years	Teen	21-27 years	Adult	No information given	No information given	10 years	OR = 1.5 (95% CI: 1.1–2.1; p<0.01)	Worsened significantly	"Relatively consistently, panic-anxiety was associated with CU and CUD and predicted CU in the prospective model… GAD and specific phobias were associated with CUD, but not with CU"			Strong
25	2	Wittchen, H. U., Fröhlich, C., Behrendt, S., Günther, A., Rehm, J., Zimmermann, P., ... & Perkonigg, A.	2007	Cannabis use and cannabis use disorders and their relationship to mental disorders: a 10-year prospective-longitudinal community study in adolescents	Wittchen, H. U., Fröhlich, C., Behrendt, S., Günther, A., Rehm, J., Zimmermann, P., ... & Perkonigg, A. (2007). Cannabis use and cannabis use disorders and their relationship to mental disorders: a 10-year prospective-longitudinal community study in adolescents. Drug and alcohol dependence, 88, S60-S70.	Early Developmental Stages of Psychopathology (EDSP) study	Baseline in 1995, follow-up 1.5, 4 and 10 years later	Longitudinal study	Community-based	Logistic regression	Anxiety disorder: based on the Munich-Composite International Diagnostic Interview (DIA-X/M-CIDI) DSM-IV diagnosis	Diagnostic interview/assessment	(DSM-IV) Any anxiety disorder	Cannabis use disorder: based on the M-CIDI substance use modules	Substance	Child	1) gender	Munich, Germany	1310	Weighted % = 22.83	14-27 years	14-17 years	Teen	21-27 years	Adult	No information given	No information given	10 years	OR = 1.7 (95% CI: 1.1–2.5; p<0.05)	Worsened significantly
25	3	Wittchen, H. U., Fröhlich, C., Behrendt, S., Günther, A., Rehm, J., Zimmermann, P., ... & Perkonigg, A.	2007	Cannabis use and cannabis use disorders and their relationship to mental disorders: a 10-year prospective-longitudinal community study in adolescents	Wittchen, H. U., Fröhlich, C., Behrendt, S., Günther, A., Rehm, J., Zimmermann, P., ... & Perkonigg, A. (2007). Cannabis use and cannabis use disorders and their relationship to mental disorders: a 10-year prospective-longitudinal community study in adolescents. Drug and alcohol dependence, 88, S60-S70.	Early Developmental Stages of Psychopathology (EDSP) study	Baseline in 1995, follow-up 1.5, 4 and 10 years later	Longitudinal study	Community-based	Logistic regression	Panic attacks/disorder: based on the Munich-Composite International Diagnostic Interview (DIA-X/M-CIDI) DSM-IV diagnosis	Diagnostic interview/assessment	Panic Disorder/Attack	Cannabis use: based on the M-CIDI substance use modules	Substance	Child	1) gender	Munich, Germany	1310	Weighted % = 3.27	14-27 years	14-17 years	Teen	21-27 years	Adult	No information given	No information given	10 years	OR = 3.5 (95% CI: 1.6–7.3; p<0.01)	Worsened significantly
25	4	Wittchen, H. U., Fröhlich, C., Behrendt, S., Günther, A., Rehm, J., Zimmermann, P., ... & Perkonigg, A.	2007	Cannabis use and cannabis use disorders and their relationship to mental disorders: a 10-year prospective-longitudinal community study in adolescents	Wittchen, H. U., Fröhlich, C., Behrendt, S., Günther, A., Rehm, J., Zimmermann, P., ... & Perkonigg, A. (2007). Cannabis use and cannabis use disorders and their relationship to mental disorders: a 10-year prospective-longitudinal community study in adolescents. Drug and alcohol dependence, 88, S60-S70.	Early Developmental Stages of Psychopathology (EDSP) study	Baseline in 1995, follow-up 1.5, 4 and 10 years later	Longitudinal study	Community-based	Logistic regression	Panic attacks/disorder: based on the Munich-Composite International Diagnostic Interview (DIA-X/M-CIDI) DSM-IV diagnosis	Diagnostic interview/assessment	Panic Disorder/Attack	Cannabis use disorder: based on the M-CIDI substance use modules	Substance	Child	1) gender	Munich, Germany	1310	Weighted % = 3.27	14-27 years	14-17 years	Teen	21-27 years	Adult	No information given	No information given	10 years	OR = 2.1 (95% CI: 0.9–5.0)	Worsened
25	5	Wittchen, H. U., Fröhlich, C., Behrendt, S., Günther, A., Rehm, J., Zimmermann, P., ... & Perkonigg, A.	2007	Cannabis use and cannabis use disorders and their relationship to mental disorders: a 10-year prospective-longitudinal community study in adolescents	Wittchen, H. U., Fröhlich, C., Behrendt, S., Günther, A., Rehm, J., Zimmermann, P., ... & Perkonigg, A. (2007). Cannabis use and cannabis use disorders and their relationship to mental disorders: a 10-year prospective-longitudinal community study in adolescents. Drug and alcohol dependence, 88, S60-S70.	Early Developmental Stages of Psychopathology (EDSP) study	Baseline in 1995, follow-up 1.5, 4 and 10 years later	Longitudinal study	Community-based	Logistic regression	Social phobia: based on the Munich-Composite International Diagnostic Interview (DIA-X/M-CIDI) DSM-IV diagnosis	Diagnostic interview/assessment	Social Phobia/Anxiety Disorder	Cannabis use: based on the M-CIDI substance use modules	Substance	Child	1) gender	Munich, Germany	1310	Weighted % = 4.06	14-27 years	14-17 years	Teen	21-27 years	Adult	No information given	No information given	10 years	OR = 1.5 (95% CI: 0.7–2.7)	Worsened
25	6	Wittchen, H. U., Fröhlich, C., Behrendt, S., Günther, A., Rehm, J., Zimmermann, P., ... & Perkonigg, A.	2007	Cannabis use and cannabis use disorders and their relationship to mental disorders: a 10-year prospective-longitudinal community study in adolescents	Wittchen, H. U., Fröhlich, C., Behrendt, S., Günther, A., Rehm, J., Zimmermann, P., ... & Perkonigg, A. (2007). Cannabis use and cannabis use disorders and their relationship to mental disorders: a 10-year prospective-longitudinal community study in adolescents. Drug and alcohol dependence, 88, S60-S70.	Early Developmental Stages of Psychopathology (EDSP) study	Baseline in 1995, follow-up 1.5, 4 and 10 years later	Longitudinal study	Community-based	Logistic regression	Social phobia: based on the Munich-Composite International Diagnostic Interview (DIA-X/M-CIDI) DSM-IV diagnosis	Diagnostic interview/assessment	Social Phobia/Anxiety Disorder	Cannabis use disorder: based on the M-CIDI substance use modules	Substance	Child	1) gender	Munich, Germany	1310	Weighted % = 4.06	14-27 years	14-17 years	Teen	21-27 years	Adult	No information given	No information given	10 years	OR = 1.0 (95% CI: 0.3–2.9)	No change
25	7	Wittchen, H. U., Fröhlich, C., Behrendt, S., Günther, A., Rehm, J., Zimmermann, P., ... & Perkonigg, A.	2007	Cannabis use and cannabis use disorders and their relationship to mental disorders: a 10-year prospective-longitudinal community study in adolescents	Wittchen, H. U., Fröhlich, C., Behrendt, S., Günther, A., Rehm, J., Zimmermann, P., ... & Perkonigg, A. (2007). Cannabis use and cannabis use disorders and their relationship to mental disorders: a 10-year prospective-longitudinal community study in adolescents. Drug and alcohol dependence, 88, S60-S70.	Early Developmental Stages of Psychopathology (EDSP) study	Baseline in 1995, follow-up 1.5, 4 and 10 years later	Longitudinal study	Community-based	Logistic regression	Any specific phobia: based on the Munich-Composite International Diagnostic Interview (DIA-X/M-CIDI) DSM-IV diagnosis	Diagnostic interview/assessment	Specific Phobia	Cannabis use: based on the M-CIDI substance use modules	Substance	Child	1) gender	Munich, Germany	1310	Weighted % = 14.40	14-27 years	14-17 years	Teen	21-27 years	Adult	No information given	No information given	10 years	OR = 1.3 (95% CI: 0.9–1.9)	Worsened
25	8	Wittchen, H. U., Fröhlich, C., Behrendt, S., Günther, A., Rehm, J., Zimmermann, P., ... & Perkonigg, A.	2007	Cannabis use and cannabis use disorders and their relationship to mental disorders: a 10-year prospective-longitudinal community study in adolescents	Wittchen, H. U., Fröhlich, C., Behrendt, S., Günther, A., Rehm, J., Zimmermann, P., ... & Perkonigg, A. (2007). Cannabis use and cannabis use disorders and their relationship to mental disorders: a 10-year prospective-longitudinal community study in adolescents. Drug and alcohol dependence, 88, S60-S70.	Early Developmental Stages of Psychopathology (EDSP) study	Baseline in 1995, follow-up 1.5, 4 and 10 years later	Longitudinal study	Community-based	Logistic regression	Any specific phobia: based on the Munich-Composite International Diagnostic Interview (DIA-X/M-CIDI) DSM-IV diagnosis	Diagnostic interview/assessment	Specific Phobia	Cannabis use disorder: based on the M-CIDI substance use modules	Substance	Child	1) gender	Munich, Germany	1310	Weighted % = 14.40	14-27 years	14-17 years	Teen	21-27 years	Adult	No information given	No information given	10 years	OR = 1.8 (95% CI: 1.1–3.0; p<0.05)	Worsened significantly
25	9	Wittchen, H. U., Fröhlich, C., Behrendt, S., Günther, A., Rehm, J., Zimmermann, P., ... & Perkonigg, A.	2007	Cannabis use and cannabis use disorders and their relationship to mental disorders: a 10-year prospective-longitudinal community study in adolescents	Wittchen, H. U., Fröhlich, C., Behrendt, S., Günther, A., Rehm, J., Zimmermann, P., ... & Perkonigg, A. (2007). Cannabis use and cannabis use disorders and their relationship to mental disorders: a 10-year prospective-longitudinal community study in adolescents. Drug and alcohol dependence, 88, S60-S70.	Early Developmental Stages of Psychopathology (EDSP) study	Baseline in 1995, follow-up 1.5, 4 and 10 years later	Longitudinal study	Community-based	Logistic regression	Generalised anxiety disorder: based on the Munich-Composite International Diagnostic Interview (DIA-X/M-CIDI) DSM-IV diagnosis	Diagnostic interview/assessment	Generalised Anxiety Disorder	Cannabis use: based on the M-CIDI substance use modules	Substance	Child	1) gender	Munich, Germany	1310	Weighted % = 0.92	14-27 years	14-17 years	Teen	21-27 years	Adult	No information given	No information given	10 years	OR = 0.5 (95% CI: 0.1–1.6)	Improved
25	10	Wittchen, H. U., Fröhlich, C., Behrendt, S., Günther, A., Rehm, J., Zimmermann, P., ... & Perkonigg, A.	2007	Cannabis use and cannabis use disorders and their relationship to mental disorders: a 10-year prospective-longitudinal community study in adolescents	Wittchen, H. U., Fröhlich, C., Behrendt, S., Günther, A., Rehm, J., Zimmermann, P., ... & Perkonigg, A. (2007). Cannabis use and cannabis use disorders and their relationship to mental disorders: a 10-year prospective-longitudinal community study in adolescents. Drug and alcohol dependence, 88, S60-S70.	Early Developmental Stages of Psychopathology (EDSP) study	Baseline in 1995, follow-up 1.5, 4 and 10 years later	Longitudinal study	Community-based	Logistic regression	Generalised anxiety disorder: based on the Munich-Composite International Diagnostic Interview (DIA-X/M-CIDI) DSM-IV diagnosis	Diagnostic interview/assessment	Generalised Anxiety Disorder	Cannabis use disorder: based on the M-CIDI substance use modules	Substance	Child	1) gender	Munich, Germany	1310	Weighted % = 0.92	14-27 years	14-17 years	Teen	21-27 years	Adult	No information given	No information given	10 years	OR = 3.9 (95% CI: 1.1–13.8; p<0.05)	Worsened significantly
25	11	Wittchen, H. U., Fröhlich, C., Behrendt, S., Günther, A., Rehm, J., Zimmermann, P., ... & Perkonigg, A.	2007	Cannabis use and cannabis use disorders and their relationship to mental disorders: a 10-year prospective-longitudinal community study in adolescents	Wittchen, H. U., Fröhlich, C., Behrendt, S., Günther, A., Rehm, J., Zimmermann, P., ... & Perkonigg, A. (2007). Cannabis use and cannabis use disorders and their relationship to mental disorders: a 10-year prospective-longitudinal community study in adolescents. Drug and alcohol dependence, 88, S60-S70.	Early Developmental Stages of Psychopathology (EDSP) study	Baseline in 1995, follow-up 1.5, 4 and 10 years later	Longitudinal study	Community-based	Logistic regression	Agoraphobia: based on the Munich-Composite International Diagnostic Interview (DIA-X/M-CIDI) DSM-IV diagnosis	Diagnostic interview/assessment	Agoraphobia with or without panic	Cannabis use: based on the M-CIDI substance use modules	Substance	Child	1) gender	Munich, Germany	1310	Weighted % = 2.67	14-27 years	14-17 years	Teen	21-27 years	Adult	No information given	No information given	10 years	OR = 1.7 (95% CI: 0.7–3.8)	Worsened
25	12	Wittchen, H. U., Fröhlich, C., Behrendt, S., Günther, A., Rehm, J., Zimmermann, P., ... & Perkonigg, A.	2007	Cannabis use and cannabis use disorders and their relationship to mental disorders: a 10-year prospective-longitudinal community study in adolescents	Wittchen, H. U., Fröhlich, C., Behrendt, S., Günther, A., Rehm, J., Zimmermann, P., ... & Perkonigg, A. (2007). Cannabis use and cannabis use disorders and their relationship to mental disorders: a 10-year prospective-longitudinal community study in adolescents. Drug and alcohol dependence, 88, S60-S70.	Early Developmental Stages of Psychopathology (EDSP) study	Baseline in 1995, follow-up 1.5, 4 and 10 years later	Longitudinal study	Community-based	Logistic regression	Agoraphobia: based on the Munich-Composite International Diagnostic Interview (DIA-X/M-CIDI) DSM-IV diagnosis	Diagnostic interview/assessment	Agoraphobia with or without panic	Cannabis use disorder: based on the M-CIDI substance use modules	Substance	Child	1) gender	Munich, Germany	1310	Weighted % = 2.67	14-27 years	14-17 years	Teen	21-27 years	Adult	No information given	No information given	10 years	OR = 1.0 (95% CI: 0.3–3.0)	No change
25	13	Wittchen, H. U., Fröhlich, C., Behrendt, S., Günther, A., Rehm, J., Zimmermann, P., ... & Perkonigg, A.	2007	Cannabis use and cannabis use disorders and their relationship to mental disorders: a 10-year prospective-longitudinal community study in adolescents	Wittchen, H. U., Fröhlich, C., Behrendt, S., Günther, A., Rehm, J., Zimmermann, P., ... & Perkonigg, A. (2007). Cannabis use and cannabis use disorders and their relationship to mental disorders: a 10-year prospective-longitudinal community study in adolescents. Drug and alcohol dependence, 88, S60-S70.	Early Developmental Stages of Psychopathology (EDSP) study	Baseline in 1995, follow-up 1.5, 4 and 10 years later	Longitudinal study	Community-based	Logistic regression	Separation anxiety: based on the Munich-Composite International Diagnostic Interview (DIA-X/M-CIDI) DSM-IV diagnosis	Diagnostic interview/assessment	Separation Anxiety Disorder	Cannabis use: based on the M-CIDI substance use modules	Substance	Child	1) gender	Munich, Germany	1310	Weighted % = 4.32	14-27 years	14-17 years	Teen	21-27 years	Adult	No information given	No information given	10 years	OR = 1.2 (95% CI: 0.6–2.3)	Worsened
25	14	Wittchen, H. U., Fröhlich, C., Behrendt, S., Günther, A., Rehm, J., Zimmermann, P., ... & Perkonigg, A.	2007	Cannabis use and cannabis use disorders and their relationship to mental disorders: a 10-year prospective-longitudinal community study in adolescents	Wittchen, H. U., Fröhlich, C., Behrendt, S., Günther, A., Rehm, J., Zimmermann, P., ... & Perkonigg, A. (2007). Cannabis use and cannabis use disorders and their relationship to mental disorders: a 10-year prospective-longitudinal community study in adolescents. Drug and alcohol dependence, 88, S60-S70.	Early Developmental Stages of Psychopathology (EDSP) study	Baseline in 1995, follow-up 1.5, 4 and 10 years later	Longitudinal study	Community-based	Logistic regression	Separation anxiety: based on the Munich-Composite International Diagnostic Interview (DIA-X/M-CIDI) DSM-IV diagnosis	Diagnostic interview/assessment	Separation Anxiety Disorder	Cannabis use disorder: based on the M-CIDI substance use modules	Substance	Child	1) gender	Munich, Germany	1310	Weighted % = 4.32	14-27 years	14-17 years	Teen	21-27 years	Adult	No information given	No information given	10 years	OR = 1.2 (95% CI: 0.4–3.1)	Worsened
25	15	Wittchen, H. U., Fröhlich, C., Behrendt, S., Günther, A., Rehm, J., Zimmermann, P., ... & Perkonigg, A.	2007	Cannabis use and cannabis use disorders and their relationship to mental disorders: a 10-year prospective-longitudinal community study in adolescents	Wittchen, H. U., Fröhlich, C., Behrendt, S., Günther, A., Rehm, J., Zimmermann, P., ... & Perkonigg, A. (2007). Cannabis use and cannabis use disorders and their relationship to mental disorders: a 10-year prospective-longitudinal community study in adolescents. Drug and alcohol dependence, 88, S60-S70.	Early Developmental Stages of Psychopathology (EDSP) study	Baseline in 1995, follow-up 1.5, 4 and 10 years later	Longitudinal study	Community-based	Logistic regression	Panic attacks/disorder: based on the Munich-Composite International Diagnostic Interview (DIA-X/M-CIDI) DSM-IV diagnosis	Diagnostic interview/assessment	Panic Disorder/Attack	Cannabis use: based on the M-CIDI substance use modules	Substance	Child	1) gender 2) age 3) externalising disorders: conduct disorder, ODD and ADHD	Munich, Germany	1310	Weighted % = 4.32	14-27 years	14-17 years	Teen	21-27 years	Adult	No information given	No information given	10 years	OR = 3.1 (95% CI: 1.4–6.8)	Worsened significantly
26	1	Ranøyen, I., Lydersen, S., Larose, T. L., Weidle, B., Skokauskas, N., Thomsen, P. H., ... & Indredavik, M. S.	2018	Developmental course of anxiety and depression from adolescence to young adulthood in a prospective Norwegian clinical cohort	Ranøyen, I., Lydersen, S., Larose, T. L., Weidle, B., Skokauskas, N., Thomsen, P. H., ... & Indredavik, M. S. (2018). Developmental course of anxiety and depression from adolescence to young adulthood in a prospective Norwegian clinical cohort. European child & adolescent psychiatry, 27(11), 1413-1423.	St. Olav Child and Adolescent Psychiatry Study	Time 1 (baseline) between 2009-11 and time 2 (follow-up) between 2012-2014	Longitudinal study	Hospital-based	Logistic regression	Anxiety disorder: based on ICD-10 diagnosis by a psychologist or a child and adolescent psychiatrist from parent and child interviews	Diagnosis derived from records or external source	(ICD code) Any anxiety disorder	Anxiety disorder: based on the Kiddie-Schedule for Affective Disorders and Schizophrenia (Present and Lifetime version [K-SADS-PL]) DSM-IV diagnosis	Anxiety	Child	1) age 2) sex	Trondheim, Norway	549	0.11	13-21 years	13-18 years	Teen	16-21 years (mean = 18.64 years)	Teen	56% female	No information given	3 years	OR = 2.44 (95% CI: 1.42–4.18; p<0.05)	Worsened significantly	"social anxiety predicted later GAD. Homotypic continuity [disorder predicts itself at a later time point] occurred for anxiety disorders generally, and in particular for phobic anxiety disorders"	1) attrition rate was low	1) results are not generalisable beyond specific context 2) low participation rate at Time 1 (baseline) 3) "unable to thoroughly study specific anxiety disorders due to the smaller numbers of participants with such specific diagnoses" 4) non-participants may differ from participants on some variables 5) "different diagnostic procedures employed at T1 and T2 may have affected our results" 6) "some…	Moderate
26	2	Ranøyen, I., Lydersen, S., Larose, T. L., Weidle, B., Skokauskas, N., Thomsen, P. H., ... & Indredavik, M. S.	2018	Developmental course of anxiety and depression from adolescence to young adulthood in a prospective Norwegian clinical cohort	Ranøyen, I., Lydersen, S., Larose, T. L., Weidle, B., Skokauskas, N., Thomsen, P. H., ... & Indredavik, M. S. (2018). Developmental course of anxiety and depression from adolescence to young adulthood in a prospective Norwegian clinical cohort. European child & adolescent psychiatry, 27(11), 1413-1423.	St. Olav Child and Adolescent Psychiatry Study	Time 1 (baseline) between 2009-11 and time 2 (follow-up) between 2012-2014	Longitudinal study	Hospital-based	Logistic regression	Anxiety disorder: based on ICD-10 diagnosis by a psychologist or a child and adolescent psychiatrist from parent and child interviews	Diagnosis derived from records or external source	(ICD code) Any anxiety disorder	Anxiety disorder: based on the Kiddie-Schedule for Affective Disorders and Schizophrenia (Present and Lifetime version [K-SADS-PL]) DSM-IV diagnosis	Anxiety	Child	1) age 2) sex 3) Time 1 depression	Trondheim, Norway	549	0.11	13-21 years	13-18 years	Teen	16-21 years (mean = 18.64 years)	Teen	56% female	No information given	3 years	OR = 2.33 (95% CI: 1.35–4.01; p<0.05)	Worsened significantly
26	3	Ranøyen, I., Lydersen, S., Larose, T. L., Weidle, B., Skokauskas, N., Thomsen, P. H., ... & Indredavik, M. S.	2018	Developmental course of anxiety and depression from adolescence to young adulthood in a prospective Norwegian clinical cohort	Ranøyen, I., Lydersen, S., Larose, T. L., Weidle, B., Skokauskas, N., Thomsen, P. H., ... & Indredavik, M. S. (2018). Developmental course of anxiety and depression from adolescence to young adulthood in a prospective Norwegian clinical cohort. European child & adolescent psychiatry, 27(11), 1413-1423.	St. Olav Child and Adolescent Psychiatry Study	Time 1 (baseline) between 2009-11 and time 2 (follow-up) between 2012-2014	Longitudinal study	Hospital-based	Logistic regression	Anxiety disorder: based on ICD-10 diagnosis by a psychologist or a child and adolescent psychiatrist from parent and child interviews	Diagnosis derived from records or external source	(ICD code) Any anxiety disorder	Depression disorder: based on the Kiddie-Schedule for Affective Disorders and Schizophrenia (Present and Lifetime version [K-SADS-PL]) DSM-IV diagnosis	Mood	Child	1) age 2) sex	Trondheim, Norway	549	0.11	13-21 years	13-18 years	Teen	16-21 years (mean = 18.64 years)	Teen	56% female	No information given	3 years	OR = 0.74 (95% CI: 0.34–1.65)	Improved
26	4	Ranøyen, I., Lydersen, S., Larose, T. L., Weidle, B., Skokauskas, N., Thomsen, P. H., ... & Indredavik, M. S.	2018	Developmental course of anxiety and depression from adolescence to young adulthood in a prospective Norwegian clinical cohort	Ranøyen, I., Lydersen, S., Larose, T. L., Weidle, B., Skokauskas, N., Thomsen, P. H., ... & Indredavik, M. S. (2018). Developmental course of anxiety and depression from adolescence to young adulthood in a prospective Norwegian clinical cohort. European child & adolescent psychiatry, 27(11), 1413-1423.	St. Olav Child and Adolescent Psychiatry Study	Time 1 (baseline) between 2009-11 and time 2 (follow-up) between 2012-2014	Longitudinal study	Hospital-based	Logistic regression	Anxiety disorder: based on ICD-10 diagnosis by a psychologist or a child and adolescent psychiatrist from parent and child interviews	Diagnosis derived from records or external source	(ICD code) Any anxiety disorder	Depression disorder: based on the Kiddie-Schedule for Affective Disorders and Schizophrenia (Present and Lifetime version [K-SADS-PL]) DSM-IV diagnosis	Mood	Child	1) age 2) sex 3) Time 1 depression	Trondheim, Norway	549	0.11	13-21 years	13-18 years	Teen	16-21 years (mean = 18.64 years)	Teen	56% female	No information given	3 years	OR = 0.70 (95% CI: 0.31–1.55)	Improved
[truncated: 509 more rows]

## Sheet: Economic studies
Source						Data		Methodology																		Sample									Results			Discussion			EPHPP Quality Score	CHEERS Checklist
[truncated: 23 more rows]

## Sheet: Synthesis codes
Outcomes	Outcome level	Follow-up	Exposure	Setting	Country	Effect direction
Anxiety	Child	Less than 1 year	(DSM-V) Any anxiety disorder	Community	Australia	+ve sig.
Behaviour	Family	1 year to less than 5 years	(DSM-IV) Any anxiety disorder	School	Canada	+ve
Criminal justice	Society	5 years or more	(DSM-III) Any anxiety disorder	Health-care	Denmark	No change
[truncated: 13 more rows]
